# Supplementary material for: A trait-based framework for seagrass ecology: Trends and prospects
Source: Front Plant Sci. 2023 Mar 20;14:1088643. doi: 10.3389/fpls.2023.1088643 (PMC10067889; doi:10.3389/fpls.2023.1088643)
Supplement: Supplementary file 2 [file DataSheet_2.xlsx]

## Sheet: Final_Review_Table
ID						Trait type						Phylogeny/Genetics/Epigenetics			Study type			Functional trait ecology	Dispersion studies			Response		Abiotic factor																						Biotic factor
Publication number	Reference	1st Author	Journal	Link	Year	Morphological	Biochemical	Reproductive	Mechanical	Growth	Physiological	Phylogeny (all)	Phenotype	Gene/Genotype	Dispersion	Response	Function	Trait-based/Functional traits	Dispersal (all)	Seed/Propagule establishment	Seed/Vegetative dispersal	Abiotic	Biotic	Light/Turbidity	Nutrients	Temperature	Salinity	CO2/pH	Substrate	Grain size	Sediment burial/Loading	Depth	Dessication/Air exposure	Hydrodynamics	Site	Physical removal/Dredging	Latitude/Climate	Disturbance regime	Season	Metal pollution	Other anthropogenic impacts/Aquaculture	Estuary condition/Gradient	Weather conditions	Freshwater input	Other abiotic factors	Animal vector	Leaf position within shoot	Organic matter	Herbivory
1	Vergés, A., Becerro, M. A., Alcoverro, T., & Romero, J. (2007). Variation in multiple traits of vegetative and reproductive seagrass tissues influences plant–herbivore interactions. Oecologia, 151(4), 675-686.	Adriana Vergés	Oecologia	https://link.springer.com/article/10.1007/s00442-006-0606-x	2007	0	1	1	0	0	0	0	0	0	0	0	1	0	0	0	0	0	0	0	0	0	0	0	0	0	0	0	0	0	0	0	0	0	0	0	0	0	0	0	0	0	0	0	0
2	Carmen, B., Brun, F. G., Onoda, Y., Cambridge, M. L., Bouma, T. J., Vergara, J. J., & Pérez-Lloréns, J. L. (2012). Leaf-fracture properties correlated with nutritional traits in nine Australian seagrass species: implications for susceptibility to herbivory. Marine Ecology Progress Series, 458, 89-102.	Carmen B. De los Dantos	MEPS	https://www.int-res.com/abstracts/meps/v458/p89-102/	2012	1	1	0	1	0	0	0	0	0	0	0	1	0	0	0	0	0	0	0	0	0	0	0	0	0	0	0	0	0	0	0	0	0	0	0	0	0	0	0	0	0	0	0	0
3	Irving, A. D., Tanner, J. E., Seddon, S., Miller, D., Collings, G. J., Wear, R. J., ... & Theil, M. J. (2010). Testing alternate ecological approaches to seagrass rehabilitation: links to life‐history traits. Journal of Applied Ecology, 47(5), 1119-1127.	Andrew D. Irving	Journal of Applied Ecology	https://besjournals.onlinelibrary.wiley.com/doi/pdf/10.1111/j.1365-2664.2010.01852.x	2010	0	0	0	0	1	0	0	0	0	0	1	0	0	0	0	0	1	0	0	0	0	0	0	0	0	0	0	0	0	1	0	0	0	0	0	0	0	0	0	0	0	0	0	0
4	Boudouresque, C. F., Mayot, N., & Pergent, G. (2006). The outstanding traits of the functioning of the Posidonia oceanica seagrass ecosystem. Biol Mar Medit, 13(4), 109-113.	C.F. Boudouresque	Biol. Mar. Medit.	https://www.researchgate.net/profile/Gerard-Pergent/publication/242236675_The_outstanding_traits_of_the_functioning_of_the_Posidonia_oceanica_seagrass_ecosystem/links/0c96053b014d1e0111000000/The-outstanding-traits-of-the-functioning-of-the-Posidonia-oceanica-seagrass-ecosystem.pdf	2006	0	0	0	0	0	0	0	0	0	0	0	1	0	0	0	0	0	0	0	0	0	0	0	0	0	0	0	0	0	0	0	0	0	0	0	0	0	0	0	0	0	0	0	0
5	Paul, M., Bouma, T. J., & Amos, C. L. (2012). Wave attenuation by submerged vegetation: combining the effect of organism traits and tidal current. Marine Ecology Progress Series, 444, 31-41.	M. Paul	MEPS	https://www.int-res.com/abstracts/meps/v444/p31-41/	2012	1	0	0	1	0	0	0	0	0	0	1	1	0	0	0	0	1	0	0	0	0	0	0	0	0	0	0	0	1	0	0	0	0	0	0	0	0	0	0	0	0	0	0	0
6	Olivé, I., García-Sánchez, M. P., Brun, F. G., Vergara, J. J., & Pérez-Lloréns, J. L. (2009). Interactions of light and organic matter under contrasting resource simulated environments: the importance of clonal traits in the seagrass Zostera noltii. In Eutrophication in Coastal Ecosystems (pp. 199-208). Springer, Dordrecht.	Irene Olivé	Eutrophication in Coastal Ecosystems	https://link.springer.com/chapter/10.1007/978-90-481-3385-7_17	2009	0	0	0	0	1	1	0	0	0	0	1	0	0	0	0	0	1	1	1	0	0	0	0	0	0	0	0	0	0	0	0	0	0	0	0	0	0	0	0	0	0	0	1	0
7	Carmen, B., Onoda, Y., Vergara, J. J., Pérez-Lloréns, J. L., Bouma, T. J., La Nafie, Y. A., ... & Brun, F. G. (2016). A comprehensive analysis of mechanical and morphological traits in temperate and tropical seagrass species. Marine Ecology Progress Series, 551, 81-94.	Carmen B. De los Dantos	MEPS	https://www.int-res.com/abstracts/meps/v551/p81-94/	2016	1	1	0	1	0	0	0	0	0	0	0	0	0	0	0	0	0	0	0	0	0	0	0	0	0	0	0	0	0	0	0	0	0	0	0	0	0	0	0	0	0	0	0	0
8	Martínez-Crego, B., Arteaga, P., Tomas, F., & Santos, R. (2016). The role of seagrass traits in mediating Zostera noltei vulnerability to mesograzers. PloS one, 11(6), e0156848.	Begoña Martínez-Crego	PLoS One	https://journals.plos.org/plosone/article?id=10.1371/journal.pone.0156848	2016	0	1	0	1	0	0	0	0	0	0	1	1	0	0	0	0	1	1	0	1	0	0	0	0	0	0	0	0	0	0	0	0	0	0	0	0	0	0	0	0	0	0	0	0
9	Cabaco, S., & Santos, R. (2012). Seagrass reproductive effort as an ecological indicator of disturbance. Ecological Indicators, 23, 116-122.	Susana Cabaço	Ecological Indicators	https://www.sciencedirect.com/science/article/pii/S1470160X12001306	2012	0	0	1	0	0	0	0	0	0	0	1	0	0	0	0	0	1	0	0	0	0	0	0	0	0	1	0	0	1	0	0	0	1	0	0	1	0	0	0	0	0	0	0	0
10	Tomas, F., Martínez‐Crego, B., Hernán, G., & Santos, R. (2015). Responses of seagrass to anthropogenic and natural disturbances do not equally translate to its consumers. Global Change Biology, 21(11), 4021-4030.	Fiona Tomas	Global Change Biology	https://onlinelibrary.wiley.com/doi/epdf/10.1111/gcb.13024	2015	1	1	0	1	0	0	0	0	0	0	1	1	0	0	0	0	1	1	0	1	0	0	1	0	0	0	0	0	0	0	0	0	0	0	0	0	0	0	0	0	0	0	0	0
11	van Tussenbroek, B. I., & Muhlia-Montero, M. (2013). Can floral consumption by fish shape traits of seagrass flowers?. Evolutionary Ecology, 27(2), 269-284.	Brigitta I. Van Tussenbroek	Evolutionary Ecology	https://link.springer.com/article/10.1007/s10682-012-9600-4	2013	0	0	1	0	0	0	0	0	0	0	0	1	0	0	0	0	0	0	0	0	0	0	0	0	0	0	0	0	0	0	0	0	0	0	0	0	0	0	0	0	0	0	0	0
12	Tomas, F., Abbott, J. M., Steinberg, C., Balk, M., Williams, S. L., & Stachowicz, J. J. (2011). Plant genotype and nitrogen loading influence seagrass productivity, biochemistry, and plant–herbivore interactions. Ecology, 92(9), 1807-1817.	F. Tomas	Ecology	https://esajournals.onlinelibrary.wiley.com/doi/pdf/10.1890/10-2095.1	2011	0	1	0	0	1	0	1	0	1	0	1	1	0	0	0	0	1	1	0	1	0	0	0	0	0	0	0	0	0	0	0	0	0	0	0	0	0	0	0	0	0	0	0	0
13	Ooi, J. L., Van Niel, K. P., Kendrick, G. A., & Holmes, K. W. (2014). Spatial structure of seagrass suggests that size-dependent plant traits have a strong influence on the distribution and maintenance of tropical multispecies meadows. PLoS One, 9(1), e86782.	Jillian L. S. Ooi	PLoS One	https://journals.plos.org/plosone/article?id=10.1371/journal.pone.0086782	2014	1	0	0	0	1	0	0	0	0	0	1	0	0	0	0	0	1	1	0	0	0	0	0	0	0	1	1	0	1	0	0	0	0	0	0	0	0	0	0	0	0	0	0	0
14	Badalamenti, F., Alagna, A., & Fici, S. (2015). Evidences of adaptive traits to rocky substrates undermine paradigm of habitat preference of the Mediterranean seagrass Posidonia oceanica. Scientific Reports, 5(1), 1-6.	Fabio Badalamenti	Scientific Reports	https://www.nature.com/articles/srep08804	2015	1	0	0	0	0	0	0	0	0	0	1	0	0	0	0	0	1	0	0	0	0	0	0	1	0	0	0	0	0	0	0	0	0	0	0	0	0	0	0	0	0	0	0	0
15	Soissons, L. M., Van Katwijk, M. M., Peralta, G., Brun, F. G., Cardoso, P. G., Grilo, T. F., ... & Bouma, T. J. (2018). Seasonal and latitudinal variation in seagrass mechanical traits across Europe: the influence of local nutrient status and morphometric plasticity. Limnology and Oceanography, 63(1), 37-46.	L. M. Soissons	Limnology and Oceanography	https://aslopubs.onlinelibrary.wiley.com/doi/pdf/10.1002/lno.10611	2018	1	1	0	1	0	0	0	0	0	0	1	0	0	0	0	0	1	1	0	1	0	0	0	0	0	0	0	0	0	0	0	1	0	1	0	0	0	0	0	0	0	0	0	0
16	Randall Hughes, A., & Stachowicz, J. J. (2011). Seagrass genotypic diversity increases disturbance response via complementarity and dominance. Journal of Ecology, 99(2), 445-453.	A. Randall Hughes	Journal of Ecology	https://besjournals.onlinelibrary.wiley.com/doi/pdf/10.1111/j.1365-2745.2010.01767.x	2011	1	0	0	0	0	0	1	0	1	0	1	0	0	0	0	0	1	1	0	0	0	0	0	0	0	0	0	0	0	0	1	0	0	0	0	0	0	0	0	0	0	0	0	0
17	Vergés, A., Alcoverro, T., & Romero, J. (2011). Plant defences and the role of epibiosis in mediating within-plant feeding choices of seagrass consumers. Oecologia, 166(2), 381-390.	Adriana Vergés	Oecologia	https://link.springer.com/article/10.1007/s00442-010-1830-y	2011	1	1	0	0	0	0	0	0	0	0	1	1	0	0	0	0	0	1	0	0	0	0	0	0	0	0	0	0	0	0	0	0	0	0	0	0	0	0	0	0	0	0	0	0
18	de los Santos, C. B., Brun, F. G., Vergara, J. J., & Pérez-Lloréns, J. L. (2013). New aspect in seagrass acclimation: leaf mechanical properties vary spatially and seasonally in the temperate species Cymodocea nodosa Ucria (Ascherson). Marine biology, 160(5), 1083-1093.	Carmen B. De los Dantos	Marine Biology	https://link.springer.com/article/10.1007/s00227-012-2159-3	2013	1	1	0	1	0	0	1	1	0	0	1	0	0	0	0	0	1	0	0	0	0	0	0	0	0	0	0	0	1	1	0	0	0	1	0	0	0	0	0	0	0	0	0	0
19	Hughes, A. R., Stachowicz, J. J., & Williams, S. L. (2009). Morphological and physiological variation among seagrass (Zostera marina) genotypes. Oecologia, 159(4), 725-733.	A. Randall Hughes	Oecologia	https://link.springer.com/article/10.1007/s00442-008-1251-3	2009	1	0	0	0	0	1	1	0	1	0	1	1	0	0	0	0	0	0	0	0	0	0	0	0	0	0	0	0	0	0	0	0	0	0	0	0	0	0	0	0	0	0	0	0
20	Bain, K. F., Vergés, A., & Poore, A. G. (2013). Using near infra red reflectance spectroscopy (NIRS) to quantify tissue composition in the seagrass Posidonia australis. Aquatic botany, 111, 66-70.	Keryn F. Bain	Aquatic Botany	https://www.sciencedirect.com/science/article/pii/S0304377013000880	2013	0	1	0	0	0	0	0	0	0	0	0	0	0	0	0	0	0	0	0	0	0	0	0	0	0	0	0	0	0	0	0	0	0	0	0	0	0	0	0	0	0	0	0	0
21	Diaz-Almela, E., Arnaud-Haond, S., Vliet, M. S., Alvarez, E., Marba, N., Duarte, C. M., & Serrao, E. A. (2007). Feed-backs between genetic structure and perturbation-driven decline in seagrass (Posidonia oceanica) meadows. Conservation Genetics, 8(6), 1377-1391.	Elena Diaz-Almela	Conservation Genetics	https://link.springer.com/article/10.1007/s10592-007-9288-0	2007	0	0	0	0	0	0	1	0	1	0	1	0	0	0	0	0	1	0	0	0	0	0	0	0	0	0	0	0	0	0	0	0	0	0	0	1	0	0	0	0	0	0	0	0
22	Carruthers, T. J. B., Dennison, W. C., Kendrick, G. A., Waycott, M., Walker, D. I., & Cambridge, M. L. (2007). Seagrasses of south–west Australia: A conceptual synthesis of the world's most diverse and extensive seagrass meadows. Journal of Experimental Marine Biology and Ecology, 350(1-2), 21-45.	T. J. B. Carruthers	Journal of Experimental Marine Biology and Ecology	https://www.sciencedirect.com/science/article/pii/S0022098107003061	2007	1	0	0	1	1	0	0	0	0	0	1	0	0	0	0	0	1	0	1	0	1	1	0	0	0	0	0	0	1	0	0	0	0	0	0	0	0	1	0	0	0	0	0	0
23	Ainley, L. B., Vergés, A., & Bishop, M. J. (2016). Congruence of intraspecific variability in leaf traits for two co-occurring estuarine angiosperms. Oecologia, 181(4), 1041-1053.	Lara B. Ainley	Oecologia	https://link.springer.com/article/10.1007/s00442-016-3634-1	2016	0	1	0	1	0	0	0	0	0	0	1	0	0	0	0	0	1	0	0	0	0	0	0	0	0	0	0	0	0	0	0	1	0	0	0	0	1	0	0	0	0	0	0	0
24	Paul, M., & Gillis, L. G. (2015). Let it flow: how does an underlying current affect wave propagation over a natural seagrass meadow?. Marine Ecology Progress Series, 523, 57-70.	Maike Paul	MEPS	https://www.int-res.com/abstracts/meps/v523/p57-70/	2015	0	0	0	0	0	0	0	0	0	0	0	1	0	0	0	0	0	0	0	0	0	0	0	0	0	0	0	0	0	0	0	0	0	0	0	0	0	0	0	0	0	0	0	0
25	de los Santos, C. B., Vicencio‐Rammsy, B., Lepoint, G., Remy, F., Bouma, T. J., & Gobert, S. (2016). Ontogenic variation and effect of collection procedure on leaf biomechanical properties of Mediterranean seagrass Posidonia oceanica (L.) Delile. Marine Ecology, 37(4), 750-759.	Carmen B. De los Dantos	Marine Ecology	https://onlinelibrary.wiley.com/doi/full/10.1111/maec.12340	2016	0	0	0	1	0	0	0	0	0	0	1	0	0	0	0	0	1	1	0	0	0	0	0	0	0	0	0	0	0	0	0	0	0	0	0	0	0	0	0	1	0	1	0	0
26	Arnaud-Haond, S., Duarte, C. M., Diaz-Almela, E., Marbà, N., Sintes, T., & Serrão, E. A. (2012). Implications of extreme life span in clonal organisms: millenary clones in meadows of the threatened seagrass Posidonia oceanica. PloS one, 7(2), e30454.	Sophie Arnaud-Haond	PLoS One	https://journals.plos.org/plosone/article?id=10.1371/journal.pone.0030454	2012	0	0	0	0	1	0	1	1	1	0	0	0	0	0	0	0	0	0	0	0	0	0	0	0	0	0	0	0	0	0	0	0	0	0	0	0	0	0	0	0	0	0	0	0
27	Procaccini, G., Olsen, J. L., & Reusch, T. B. (2007). Contribution of genetics and genomics to seagrass biology and conservation. Journal of Experimental Marine Biology and Ecology, 350(1-2), 234-259.	Gabriele Procaccini	Journal of Experimental Marine Biology and Ecology	https://www.sciencedirect.com/science/article/pii/S0022098107003188	2007	0	0	0	0	1	0	1	0	1	0	0	0	0	0	0	0	0	0	0	0	0	0	0	0	0	0	0	0	0	0	0	0	0	0	0	0	0	0	0	0	0	0	0	0
28	Jiménez-Ramos, R., Egea, L. G., Ortega, M. J., Hernández, I., Vergara, J. J., & Brun, F. G. (2017). Global and local disturbances interact to modify seagrass palatability. PloS one, 12(8), e0183256.	Rocío Jiménez-Ramos	PLoS One	https://journals.plos.org/plosone/article?id=10.1371/journal.pone.0183256	2017	1	1	0	1	0	0	0	0	0	0	1	1	0	0	0	0	1	1	0	1	1	0	1	0	0	0	0	0	0	0	0	0	0	0	0	0	0	0	0	0	0	0	0	0
29	Belshe, E. F., Hoeijmakers, D., Herran, N., Mtolera, M., & Teichberg, M. (2018). Seagrass community-level controls over organic carbon storage are constrained by geophysical attributes within meadows of Zanzibar, Tanzania. Biogeosciences, 15(14), 4609-4626.	Elizabeth Fay Belshe	Biogeosciences	https://www.biogeosciences.net/15/4609/2018/bg-15-4609-2018.html	2018	0	1	0	0	0	0	0	0	0	0	1	1	1	0	0	0	1	0	0	0	0	0	0	0	1	0	0	0	0	0	0	0	0	0	0	0	0	0	0	0	0	0	0	0
30	Abbott, J. M., & Stachowicz, J. J. (2016). The relative importance of trait vs. genetic differentiation for the outcome of interactions among plant genotypes. Ecology, 97(1), 84-94.	Jessica M. Abbott	Ecology	https://esajournals.onlinelibrary.wiley.com/doi/pdf/10.1890/15-0148.1	2016	0	0	0	0	1	0	1	0	1	0	1	0	1	0	0	0	0	1	0	0	0	0	0	0	0	0	0	0	0	0	0	0	0	0	0	0	0	0	0	0	0	0	0	0
31	Ruesink, J. L., Fitzpatrick, J. P., Dumbauld, B. R., Hacker, S. D., Trimble, A. C., Wagner, E. L., & Wisehart, L. M. (2012). Life history and morphological shifts in an intertidal seagrass following multiple disturbances. Journal of Experimental Marine Biology and Ecology, 424, 25-31.	Jennifer L. Ruesink	Journal of Experimental Marine Biology and Ecology	https://www.sciencedirect.com/science/article/pii/S0022098112001670	2012	0	0	1	0	1	0	0	0	0	0	1	0	0	0	0	0	1	0	0	0	0	0	0	0	0	0	0	0	0	0	1	0	0	0	0	0	0	0	0	0	0	0	0	0
32	Jiménez-Ramos, R., Brun, F. G., Egea, L. G., & Vergara, J. J. (2018). Food choice effects on herbivory: Intra-specific seagrass palatability and inter-specific macrophyte palatability in seagrass communities. Estuarine, Coastal and Shelf Science, 204, 31-39.	Rocío Jiménez-Ramos	Estuarine, Coastal and Shelf Science	https://www.sciencedirect.com/science/article/pii/S0272771417305383	2018	0	1	0	1	0	0	0	0	0	0	1	1	0	0	0	0	1	0	0	0	0	0	0	0	0	0	0	0	0	1	0	0	0	0	0	0	0	0	0	0	0	0	0	0
33	Sanmartí, N., Saiz, L., Llagostera, I., Pérez, M., & Romero, J. (2014). Tolerance responses to simulated herbivory in the seagrass Cymodocea nodosa. Marine Ecology Progress Series, 517, 159-169.	Neus Sanmartí	MEPS	https://www.int-res.com/abstracts/meps/v517/p159-169/	2014	0	1	0	1	1	0	0	0	0	0	1	0	0	0	0	0	0	1	0	0	0	0	0	0	0	0	0	0	0	0	0	0	0	0	0	0	0	0	0	0	0	0	0	1
34	Hernán, G., Ramajo, L., Basso, L., Delgado, A., Terrados, J., Duarte, C. M., & Tomas, F. (2016). Seagrass (Posidonia oceanica) seedlings in a high-CO2 world: from physiology to herbivory. Scientific reports, 6(1), 1-12.	Gema Hernán	Scientific Reports	https://www.nature.com/articles/srep38017	2016	1	1	0	0	0	1	0	0	0	0	1	1	0	0	0	0	1	0	0	0	0	0	1	0	0	0	0	0	0	0	0	0	0	0	0	0	0	0	0	0	0	0	0	0
35	Yang, S., Wheat, E. E., Horwith, M. J., & Ruesink, J. L. (2013). Relative impacts of natural stressors on life history traits underlying resilience of intertidal eelgrass (Zostera marina L.). Estuaries and coasts, 36(5), 1006-1013.	Sylvia Yang	Estuaries and Coasts	https://link.springer.com/article/10.1007/s12237-013-9609-0	2013	1	0	1	0	0	0	0	0	0	0	1	0	0	0	0	0	1	1	0	1	0	0	0	0	0	0	0	1	0	0	0	0	0	0	0	0	0	0	0	0	0	0	1	0
36	Carmen, B., Godbold, J. A., & Solan, M. (2017). Short-term growth and biomechanical responses of the temperate seagrass Cymodocea nodosa to CO2 enrichment. Marine Ecology Progress Series, 572, 91-102.	Carmen B. De los Dantos	MEPS	https://www.int-res.com/abstracts/meps/v572/p91-102/	2017	1	0	0	1	1	0	0	0	0	0	1	0	1	0	0	0	1	0	0	0	0	0	1	0	0	0	0	0	0	0	0	0	0	0	0	0	0	0	0	0	0	0	0	0
37	Llagostera, I., Cervantes, D., Sanmartí, N., Romero, J., & Pérez, M. (2016). Effects of copper exposure on photosynthesis and growth of the seagrass Cymodocea nodosa: an experimental assessment. Bulletin of environmental contamination and toxicology, 97(3), 374-379.	Izaskun Llagostera	Bulletin of Environmental Contamination and Toxicology	https://link.springer.com/article/10.1007/s00128-016-1863-y	2016	1	0	0	0	1	1	0	0	0	0	1	0	0	0	0	0	1	0	0	0	0	0	0	0	0	0	0	0	0	0	0	0	0	0	1	0	0	0	0	0	0	0	0	0
38	Del Río, L., Vidal, J., Betancor, S., & Tuya, F. (2016). Differences in herbivory intensity between the seagrass Cymodocea nodosa and the green alga Caulerpa prolifera inhabiting the same habitat. Aquatic botany, 128, 48-57.	Lucía del Río	Aquatic Botany	https://www.sciencedirect.com/science/article/pii/S0304377015300231	2016	0	1	0	1	0	0	0	0	0	0	0	1	0	0	0	0	0	0	0	0	0	0	0	0	0	0	0	0	0	0	0	0	0	0	0	0	0	0	0	0	0	0	0	0
39	Soong, K., Chiu, S. T., & Chen, C. N. N. (2013). Novel seed adaptations of a monocotyledon seagrass in the wavy sea. PLoS One, 8(9), e74143.	Keryea Soong	PLoS One	https://journals.plos.org/plosone/article?id=10.1371/journal.pone.0074143	2013	1	1	0	0	1	0	0	0	0	0	1	0	0	0	0	0	1	0	1	0	0	0	0	0	0	0	0	0	0	0	0	0	0	0	0	0	0	0	0	0	0	0	0	0
40	Arellano-Méndez, L. U., Herrera-Silveira, J. A., Montero-Muñoz, J. L., & De los Angeles Liceaga-Correa, M. (2011). Morphometric trait variation in Thalassia testudinum (Banks ex König) associated to environmental heterogeneity in a subtropical ecosystem. J. Ecosyst. Ecogr. S, 1.	Leonardo Uriel Arellano-Méndez	Ecosystem and Ecography	https://www.researchgate.net/profile/Leonardo-Arellano-Mendez/publication/269544602_Morphometric_Trait_Variation_in_Thalassia_testudinum_Banks_ex_Konig_Associated_to_Environmental_Heterogeneity_in_a_Subtropical_Ecosystem/links/59b00d240f7e9b3743465649/Morphometric-Trait-Variation-in-Thalassia-testudinum-Banks-ex-Konig-Associated-to-Environmental-Heterogeneity-in-a-Subtropical-Ecosystem.pdf	2011	1	0	0	0	0	0	0	0	0	0	1	0	0	0	0	0	1	0	1	1	0	1	0	0	0	0	0	0	0	0	0	0	0	0	0	0	0	0	0	0	0	0	0	0
41	Nakaoka, M., Aioi, K., Kouchi, N., Omori, Y., Tanaka, N., & Tatsukawa, K. I. (2003). Distribution, productivity, life history and biodiversity of seagrass community along Sanriku Coast: a review. Otsuchi Mar Sci, 28, 31-38.	Masahiro Nakaoka	Otsuchi Marine Science	https://www.researchgate.net/profile/Norio-Tanaka-2/publication/29769753_Distribution_productivity_life_history_and_biodiversity_of_seagrass_community_along_Sanriku_Coast_A_review/links/55e4e69308ae2fac4722f523/Distribution-productivity-life-history-and-biodiversity-of-seagrass-community-along-Sanriku-Coast-A-review.pdf	2003	1	0	0	0	1	0	1	0	1	0	0	1	0	0	0	0	0	0	0	0	0	0	0	0	0	0	0	0	0	0	0	0	0	0	0	0	0	0	0	0	0	0	0	0
42	Lüning, K., & Freshwater, W. (1988). Temperature tolerance of Northeast Pacific marine algae 1. Journal of phycology, 24(3), 310-315.	Klaus Lüning	Journal of Phycology	https://onlinelibrary.wiley.com/doi/abs/10.1111/j.1529-8817.1988.tb04471.x	1988	0	0	0	0	0	0	0	0	0	0	1	1	0	0	0	0	1	0	0	0	1	0	0	0	0	0	0	0	0	0	0	0	0	0	0	0	0	0	0	0	0	0	0	0
43	Agawin, N. S., Duarte, C. M., & Fortes, M. D. (1996). Nutrient limitation of Philippine seagrasses (Cape Bolinao, NW Philippines): in situ experimental evidence. Marine Ecology Progress Series, 138, 233-243.	Nona S. R. Agawin	MEPS	https://www.int-res.com/articles/meps/138/m138p233.pdf	1996	0	1	0	0	1	1	0	0	0	0	1	0	0	0	0	0	1	1	0	1	0	0	0	0	0	0	0	0	0	1	0	0	0	0	0	0	0	0	0	0	0	0	1	0
44	Kirsten, J. H., Dawes, C. J., & Cochrane, B. J. (1998). Randomly amplified polymorphism detection (RAPD) reveals high genetic diversity in Thalassia testudinum banks ex König (Turtlegrass). Aquatic botany, 61(4), 269-287.	Janet H. Kirsten	Aquatic Botany	https://www.sciencedirect.com/science/article/pii/S0304377098000709	1998	0	0	0	0	1	0	1	1	1	0	0	0	0	0	0	0	0	0	0	0	0	0	0	0	0	0	0	0	0	0	0	0	0	0	0	0	0	0	0	0	0	0	0	0
45	Björk, M., Uku, J., Weil, A., & Beer, S. (1999). Photosynthetic tolerances to desiccation of tropical intertidal seagrasses. Marine Ecology Progress Series, 191, 121-126.	Mats Björk	MEPS	https://www.int-res.com/abstracts/meps/v191/p121-126/	1999	0	0	0	0	0	1	0	0	0	0	1	0	0	0	0	0	1	0	0	0	0	0	0	0	0	0	0	1	0	0	0	0	0	0	0	0	0	0	0	0	0	0	0	0
46	Campey, M. L., Waycott, M., & Kendrick, G. A. (2000). Re-evaluating species boundaries among members of the Posidonia ostenfeldii species complex (Posidoniaceae)–morphological and genetic variation. Aquatic Botany, 66(1), 41-56.	M. L. Campey	Aquatic Botany	https://www.sciencedirect.com/science/article/pii/S0304377099000157	2000	1	0	0	0	0	0	1	0	1	0	0	0	0	0	0	0	0	0	0	0	0	0	0	0	0	0	0	0	0	0	0	0	0	0	0	0	0	0	0	0	0	0	0	0
47	Touchette, B. W., & Burkholder, J. M. (2000). Review of nitrogen and phosphorus metabolism in seagrasses. Journal of Experimental Marine Biology and Ecology, 250(1-2), 133-167.	Brant W. Touchette	Journal of Experimental Marine Biology and Ecology	https://www.sciencedirect.com/science/article/pii/S0022098100001957	2000	0	1	0	0	0	0	0	0	0	0	0	0	0	0	0	0	0	0	0	0	0	0	0	0	0	0	0	0	0	0	0	0	0	0	0	0	0	0	0	0	0	0	0	0
48	Reusch, T. B. (2001). New markers old questions: population genetics of seagrasses. Marine Ecology Progress Series, 211, 261-274.	Thorsten B. H. Reusch	MEPS	https://www.int-res.com/abstracts/meps/v211/p261-274/	2001	0	0	0	0	0	0	1	0	1	0	0	0	0	0	0	0	0	0	0	0	0	0	0	0	0	0	0	0	0	0	0	0	0	0	0	0	0	0	0	0	0	0	0	0
49	Agawin, N. S., Duarte, C. M., Fortes, M. D., Uri, J. S., & Vermaat, J. E. (2001). Temporal changes in the abundance, leaf growth and photosynthesis of three co-occurring Philippine seagrasses. Journal of Experimental Marine Biology and Ecology, 260(2), 217-239.	N. S. R. Agawin	Journal of Experimental Marine Biology and Ecology	https://www.sciencedirect.com/science/article/pii/S0022098101002532	2001	0	1	0	0	1	1	0	0	0	0	1	0	0	0	0	0	1	0	1	0	1	0	0	0	0	0	0	1	1	0	0	0	0	0	0	0	0	1	0	0	0	0	0	0
50	Boudouresque, C. F., & Verlaque, M. (2002). Biological pollution in the Mediterranean Sea: invasive versus introduced macrophytes. Marine pollution bulletin, 44(1), 32-38.	Charles François Boudouresque	Marine Pollution Bulletin	https://www.sciencedirect.com/science/article/pii/S0025326X01001503	2002	0	0	0	0	0	0	0	0	0	0	0	0	0	0	0	0	0	0	0	0	0	0	0	0	0	0	0	0	0	0	0	0	0	0	0	0	0	0	0	0	0	0	0	0
51	Balestri, E., Cinelli, F., & Lardicci, C. (2003). Spatial variation in Posidonia oceanica structural, morphological and dynamic features in a northwestern Mediterranean coastal area: a multi-scale analysis. Marine Ecology Progress Series, 250, 51-60.	E. Balestri	MEPS	https://www.int-res.com/abstracts/meps/v250/p51-60/	2003	1	0	0	1	1	0	0	0	0	0	1	0	0	0	0	0	1	0	0	0	0	0	0	0	0	0	0	0	0	0	0	0	0	0	0	0	0	0	0	1	0	0	0	0
52	Hämmerli, A., & Reusch, T. B. H. (2003). Inbreeding depression influences genet size distribution in a marine angiosperm. Molecular Ecology, 12(3), 619-629.	A. Hämmerli	Molecular Ecology	https://onlinelibrary.wiley.com/doi/full/10.1046/j.1365-294X.2003.01766.x	2003	1	0	1	0	0	0	1	0	1	0	1	0	0	0	0	0	1	1	0	0	0	0	0	0	0	0	0	0	0	1	0	0	1	0	0	0	0	0	0	0	0	0	0	0
53	Tanaka, Y., & Nakaoka, M. (2004). Emergence stress and morphological constraints affect the species distribution and growth of subtropical intertidal seagrasses. Marine Ecology Progress Series, 284, 117-131.	Yoshiyuki Tanaka	MEPS	https://www.int-res.com/abstracts/meps/v284/p117-131/	2004	1	0	0	0	1	0	0	0	0	0	1	0	0	0	0	0	1	0	0	0	0	0	0	0	0	0	0	1	0	0	0	0	0	0	0	0	0	0	0	0	0	0	0	0
54	Young Kim, K., & Seob Choi, T. (2004). Variability in abundance and morphological attributes of Zostera marina L. from the southern coast of Korea.	Kwang Young Kim	Botanica Marina	https://www.degruyter.com/view/j/botm.2004.47.issue-4/bot.2004.034/bot.2004.034.xml	2004	1	0	0	0	0	0	0	0	0	0	1	0	0	0	0	0	1	0	1	1	1	0	1	0	1	0	0	0	0	0	0	0	0	0	0	0	0	0	0	0	0	0	0	0
55	Bouma, T. J., De Vries, M. B., Low, E., Peralta, G., Tánczos, I. V., van de Koppel, J., & Herman, P. M. J. (2005). Trade‐offs related to ecosystem engineering: A case study on stiffness of emerging macrophytes. Ecology, 86(8), 2187-2199.	T. J. Bouma	Ecology	https://esajournals.onlinelibrary.wiley.com/doi/full/10.1890/04-1588	2005	0	0	0	1	0	0	0	0	0	0	1	1	0	0	0	0	1	0	0	0	0	0	0	0	0	0	0	0	1	0	0	0	0	0	0	0	0	0	0	0	0	0	0	0
56	Brun, F. G., Vergara, J. J., Hernández, I., & Pérez-Lloréns, J. L. (2005). Evidence for vertical growth in Zostera noltii Hornem.	Fernando G. Brun	Botanica Marina	https://www.degruyter.com/document/doi/10.1515/BOT.2005.059/html	2005	0	0	0	0	1	0	0	0	0	0	1	0	0	0	0	0	1	0	0	0	0	0	0	0	0	1	0	0	0	0	0	0	0	0	0	0	0	0	0	0	0	0	0	0
57	Jamaludin, M. R., Bujang, J. S., Kusnan, M., & Omar, H. O. (2006). Photosynthetic light responses of wild and cultured Halophila ovalis. Malaysian Journal of Science, 25(2), 67-79.	Mohammad Rozaimi Jamaludin	Malaysian Journal of Science	http://jummec.um.edu.my/index.php/MJS/article/view/8097	2006	1	1	0	0	0	1	0	0	0	0	1	0	0	0	0	0	1	0	1	0	0	0	0	0	0	0	0	0	0	0	0	0	0	0	0	0	0	0	0	0	0	0	0	0
58	Tanaka, Y., & Nakaoka, M. (2006). Morphological variation in the tropical seagrasses, Cymodocea serrulata and C. rotundata, in response to sediment conditions and light attenuation.	Yoshiyuki Tanaka	Botanica Marina	https://www.degruyter.com/view/j/botm.2006.49.issue-5_6/bot.2006.047/bot.2006.047.xml	2006	1	0	0	0	0	0	0	0	0	0	1	0	0	0	0	0	1	0	1	0	0	0	0	0	0	1	0	0	0	0	0	0	0	0	0	0	0	0	0	1	0	0	0	0
59	Di Carlo, G., Badalamenti, F., & Terlizzi, A. (2007). Recruitment of Posidonia oceanica on rubble mounds: substratum effects on biomass partitioning and leaf morphology. Aquatic botany, 87(2), 97-103.	G. Di Carlo	Aquatic Botany	https://www.sciencedirect.com/science/article/pii/S0304377007000368	2007	1	0	0	0	0	0	0	0	0	0	1	0	0	0	0	0	1	0	0	0	0	0	0	1	0	0	0	0	0	0	0	0	0	0	0	0	0	0	0	0	0	0	0	0
60	Shafer, D. J., Sherman, T. D., & Wyllie-Echeverria, S. (2007). Do desiccation tolerances control the vertical distribution of intertidal seagrasses?. Aquatic Botany, 87(2), 161-166.	Deborah J. Shafer	Aquatic Botany	https://www.sciencedirect.com/science/article/pii/S0304377007000514	2007	0	0	0	0	0	1	0	0	0	0	1	0	0	0	0	0	1	0	0	0	0	0	0	0	0	0	0	1	0	0	0	0	0	0	0	0	0	0	0	0	0	0	0	0
61	Tanaka, Y., & Nakaoka, M. (2007). Interspecific variation in photosynthesis and respiration balance of three seagrasses in relation to light availability. Marine Ecology Progress Series, 350, 63-70.	Yoshiyuki Tanaka	MEPS	https://www.int-res.com/abstracts/meps/v350/p63-70/	2007	0	0	0	0	0	1	0	0	0	0	1	0	0	0	0	0	1	0	1	0	0	0	0	0	0	0	1	0	0	0	0	0	0	0	0	0	0	0	0	0	0	0	0	0
62	Vergés, A., Pérez, M., Alcoverro, T., & Romero, J. (2008). Compensation and resistance to herbivory in seagrasses: induced responses to simulated consumption by fish. Oecologia, 155(4), 751-760.	Adriana Vergés	Oecologia	https://link.springer.com/article/10.1007/s00442-007-0943-4	2008	0	1	0	1	1	1	1	1	0	0	1	0	0	0	0	0	0	1	0	0	0	0	0	0	0	0	0	0	0	0	0	0	0	0	0	0	0	0	0	0	0	0	0	1
63	Campbell, S. J., Kerville, S. P., Coles, R. G., & Short, F. (2008). Photosynthetic responses of subtidal seagrasses to a daily light cycle in Torres Strait: a comparative study. Continental Shelf Research, 28(16), 2275-2281.	Stuart J. Campbell	Continental Shelf Research	https://www.sciencedirect.com/science/article/pii/S027843430800143X	2008	0	0	0	0	0	1	0	0	0	0	1	0	0	0	0	0	1	0	0	0	0	0	0	0	0	0	0	0	0	0	0	0	0	0	0	0	0	0	0	1	0	0	0	0
64	Hasegawa, N., Hori, M., & Mukai, H. (2008). Seasonal changes in eelgrass functions: current velocity reduction, prevention of sediment resuspension, and control of sediment–water column nutrient flux in relation to eelgrass dynamics. Hydrobiologia, 596(1), 387-399.	Natsuki Hasegawa	Hydrobiologia	https://link.springer.com/article/10.1007/s10750-007-9111-4	2008	1	0	0	0	0	0	0	0	0	0	1	1	0	0	0	0	1	0	0	0	0	0	0	0	0	0	0	0	0	0	0	0	0	1	0	0	0	0	0	0	0	0	0	0
65	Peralta, G., Van Duren, L. A., Morris, E. P., & Bouma, T. J. (2008). Consequences of shoot density and stiffness for ecosystem engineering by benthic macrophytes in flow dominated areas: a hydrodynamic flume study. Marine Ecology Progress Series, 368, 103-115.	G. Peralta	MEPS	https://www.int-res.com/abstracts/meps/v368/p103-115/	2008	0	0	0	1	0	0	0	0	0	0	0	1	0	0	0	0	0	0	0	0	0	0	0	0	0	0	0	0	0	0	0	0	0	0	0	0	0	0	0	0	0	0	0	0
66	Bouma, T. J., Friedrichs, M., Klaassen, P., Van Wesenbeeck, B. K., Brun, F. G., Temmerman, S., ... & Herman, P. M. J. (2009). Effects of shoot stiffness, shoot size and current velocity on scouring sediment from around seedlings and propagules. Marine Ecology Progress Series, 388, 293-297.	T. J. Bouma	MEPS	https://www.int-res.com/abstracts/meps/v388/p293-297/	2009	1	0	0	1	0	0	0	0	0	1	0	0	0	1	1	0	1	0	0	0	0	0	0	0	0	0	0	0	1	0	0	0	0	0	0	0	0	0	0	0	0	0	0	0
67	Gustafsson, C., & Boström, C. (2009). Effects of plant species richness and composition on epifaunal colonization in brackish water angiosperm communities. Journal of Experimental Marine Biology and Ecology, 382(1), 8-17.	Camilla Gustafsson	Journal of Experimental Marine Biology and Ecology	https://www.sciencedirect.com/science/article/pii/S0022098109004493	2009	0	0	0	0	0	0	0	0	0	0	0	1	0	0	0	0	0	0	0	0	0	0	0	0	0	0	0	0	0	0	0	0	0	0	0	0	0	0	0	0	0	0	0	0
68	Cabaço, S., & Santos, R. (2010). Reproduction of the eelgrass Zostera marina at the species southern distributional limit in the Eastern Atlantic. Marine Ecology, 31(2), 300-308.	Susana Cabaço	Marine Ecology	https://onlinelibrary.wiley.com/doi/pdf/10.1111/j.1439-0485.2009.00331.x	2010	0	0	1	0	0	0	0	0	0	0	1	0	0	1	1	0	1	0	0	0	1	0	0	0	0	0	0	0	0	1	0	0	0	0	0	0	0	0	0	0	0	0	0	0
69	Bricker, E., Waycott, M., Calladine, A., & Zieman, J. C. (2011). High connectivity across environmental gradients and implications for phenotypic plasticity in a marine plant. Marine Ecology Progress Series, 423, 57-67.	Eric Bricker	MEPS	https://www.int-res.com/abstracts/meps/v423/p57-67/	2011	1	0	0	0	0	0	1	1	1	0	1	0	0	0	0	0	1	0	0	0	0	1	0	1	0	0	1	1	0	0	0	0	0	0	0	0	0	0	0	0	0	0	0	0
70	Sordo, L., Fournier, J., de Oliveira, V. M., Gern, F., de Castro Panizza, A., & da Cunha Lana, P. (2011). Temporal variations in morphology and biomass of vulnerable Halodule wrightii meadows at their southernmost distribution limit in the southwestern Atlantic.	Laura Sordo	Botanica Marina	https://www.degruyter.com/view/j/botm.2011.54.issue-1/bot.2011.007/bot.2011.007.xml	2011	1	0	0	0	0	0	0	0	0	0	1	0	0	0	0	0	1	0	1	0	1	0	0	0	0	0	0	0	0	0	0	0	0	1	0	0	0	0	0	0	0	0	0	0
71	Ooi, J. L. S., Kendrick, G. A., & Van Niel, K. P. (2011). Effects of sediment burial on tropical ruderal seagrasses are moderated by clonal integration. Continental Shelf Research, 31(19-20), 1945-1954.	Jillian L. S. Ooi	Continental Shelf Research	https://www.sciencedirect.com/science/article/pii/S0278434311003001	2011	0	0	0	0	0	0	0	0	0	0	1	0	0	0	0	0	1	0	0	0	0	0	0	0	0	1	0	0	0	0	0	0	0	0	0	0	0	0	0	0	0	0	0	0
72	Orfanidis, S., Panayotidis, P., & Ugland, K. (2011). Ecological Evaluation Index continuous formula (EEI-c) application: a step forward for functional groups, the formula and reference condition values. Mediterranean marine science, 12(1), 199-232.	S. Orfanidis	Mediterranean Marine Science	http://eei.gr/_resources/references_pdf/Orfanidis_et_al_2011.pdf	2011	0	0	0	0	0	0	0	0	0	0	1	0	0	0	0	0	1	0	0	0	0	0	0	0	0	0	0	0	0	0	0	0	0	0	0	0	0	0	0	0	0	0	0	0
73	Poore, A. G., Campbell, A. H., Coleman, R. A., Edgar, G. J., Jormalainen, V., Reynolds, P. L., ... & Emmett Duffy, J. (2012). Global patterns in the impact of marine herbivores on benthic primary producers. Ecology letters, 15(8), 912-922.	Alistair G. B. Poore	Ecology letters	https://onlinelibrary.wiley.com/doi/full/10.1111/j.1461-0248.2012.01804.x	2012	1	0	0	0	0	0	1	0	0	0	1	1	0	0	0	0	1	1	0	0	1	0	0	0	0	0	0	0	0	0	0	1	0	0	0	0	0	0	0	0	0	0	0	1
74	Nicastro, A., Onoda, Y., & Bishop, M. J. (2012). Direct and indirect effects of tidal elevation on eelgrass decomposition. Marine Ecology Progress Series, 456, 53-62.	Andrea Nicastro	MEPS	https://www.int-res.com/abstracts/meps/v456/p53-62/	2012	1	0	0	1	0	0	0	0	0	0	1	1	0	0	0	0	1	0	0	0	0	0	0	0	0	0	1	1	0	0	0	0	0	0	0	0	0	0	0	0	0	0	0	0
75	Hovey, R. K., Cambridge, M. L., & Kendrick, G. A. (2012). Season and sediment nutrient additions affect root architecture in the temperate seagrasses Posidonia australis and P. sinuosa. Marine Ecology Progress Series, 446, 23-30.	Renae K. Hovey	MEPS	https://www.int-res.com/abstracts/meps/v446/p23-30/	2012	1	0	0	0	0	0	0	0	0	0	1	0	0	0	0	0	1	0	0	1	0	0	0	0	0	0	0	0	0	0	0	0	0	1	0	0	0	0	0	0	0	0	0	0
76	Pagès, J. F., Farina, S., Gera, A., Arthur, R., Romero, J., & Alcoverro, T. (2012). Indirect interactions in seagrasses: fish herbivores increase predation risk to sea urchins by modifying plant traits. Functional Ecology, 26(5), 1015-1023.	Jordi F. Pagès	Functional Ecology	https://besjournals.onlinelibrary.wiley.com/doi/full/10.1111/j.1365-2435.2012.02038.x	2012	1	0	0	0	0	0	0	0	0	0	1	1	1	0	0	0	0	1	0	0	0	0	0	0	0	0	0	0	0	0	0	0	0	0	0	0	0	0	0	0	0	0	0	1
77	Lucas, C., Thangaradjou, T., & Papenbrock, J. (2012). Development of a DNA barcoding system for seagrasses: successful but not simple. Plos one, 7(1), e29987.	Christina Lucas	PLoS One	https://journals.plos.org/plosone/article?id=10.1371/journal.pone.0029987	2012	0	0	0	0	0	0	1	0	1	0	0	0	0	0	0	0	0	0	0	0	0	0	0	0	0	0	0	0	0	0	0	0	0	0	0	0	0	0	0	0	0	0	0	0
78	Polidoro, B. A., Brooks, T., Carpenter, K. E., Edgar, G. J., Henderson, S., Sanciangco, J., & Robertson, D. R. (2012). Patterns of extinction risk and threat for marine vertebrates and habitat-forming species in the Tropical Eastern Pacific. Marine Ecology Progress Series, 448, 93-104.	B. A. Polidoro	MEPS	https://www.int-res.com/abstracts/meps/v448/p93-104/	2012	0	0	0	0	0	0	0	0	0	0	0	0	0	0	0	0	0	0	0	0	0	0	0	0	0	0	0	0	0	0	0	0	0	0	0	0	0	0	0	0	0	0	0	0
79	Stachowicz, J. J., Kamel, S. J., Hughes, A. R., & Grosberg, R. K. (2013). Genetic relatedness influences plant biomass accumulation in eelgrass (Zostera marina). The American Naturalist, 181(5), 715-724.	John J. Stachowicz	The American Naturalist	https://www.journals.uchicago.edu/doi/abs/10.1086/669969	2013	0	0	0	0	0	0	1	0	1	0	0	0	0	0	0	0	0	0	0	0	0	0	0	0	0	0	0	0	0	0	0	0	0	0	0	0	0	0	0	0	0	0	0	0
80	Jiang, K., Xu, N. N., Tsang, P. K. E., & Chen, X. Y. (2014). Genetic variation in populations of the threatened seagrass Halophila beccarii (Hydrocharitaceae). Biochemical Systematics and Ecology, 53, 29-35.	Kai Jiang	Biochemical Systematics and Ecology	https://www.sciencedirect.com/science/article/pii/S0305197813002378	2014	0	0	0	0	1	0	1	0	1	0	0	0	0	0	0	0	0	0	0	0	0	0	0	0	0	0	0	0	0	0	0	0	0	0	0	0	0	0	0	0	0	0	0	0
81	Martínez-Crego, B., Olivé, I., & Santos, R. (2014). CO 2 and nutrient-driven changes across multiple levels of organization in Zostera noltii ecosystems. Biogeosciences, 11(24), 7237-7249.	Begoña Martínez-Crego	Biogeosciences	https://bg.copernicus.org/articles/11/7237/2014/	2014	0	1	0	0	0	0	0	0	0	0	1	1	0	0	0	0	1	1	0	1	0	0	1	0	0	0	0	0	0	0	0	0	0	0	0	0	0	0	0	0	0	0	0	0
82	Lewis, J. T., & Boyer, K. E. (2014). Grazer functional roles, induced defenses, and indirect interactions: implications for eelgrass restoration in San Francisco Bay. Diversity, 6(4), 751-770.	Jeffrey T. Lewis	Diversity	https://www.mdpi.com/1424-2818/6/4/751	2014	0	1	0	0	1	0	0	0	0	0	1	0	1	0	0	0	0	1	0	0	0	0	0	0	0	0	0	0	0	0	0	0	0	0	0	0	0	0	0	0	0	0	0	1
83	McMahon, K., & Lavery, P. S. (2014). Canopy-scale modifications of the seagrass Amphibolis griffithii in response to and recovery from light reduction. Journal of experimental marine biology and ecology, 455, 38-44.	Kathryn McMahon	Journal of Experimental Marine Biology and Ecology	https://www.sciencedirect.com/science/article/pii/S0022098114000525	2014	1	0	0	0	1	1	0	0	0	0	1	0	0	0	0	0	1	0	1	0	0	0	0	0	0	0	0	0	0	0	0	0	0	0	0	0	0	0	0	0	0	0	0	0
84	Reusch, T. B. (2014). Climate change in the oceans: evolutionary versus phenotypically plastic responses of marine animals and plants. Evolutionary applications, 7(1), 104-122.	Thorsten B. H. Reusch	Evolutionary Applications	https://onlinelibrary.wiley.com/doi/epdf/10.1111/eva.12109	2014	0	0	0	0	0	0	1	1	0	0	1	0	0	0	0	0	0	0	0	0	0	0	0	0	0	0	0	0	0	0	0	0	0	0	0	0	0	0	0	0	0	0	0	0
85	Berković, B., Cabaco, S., Barrio, J. M., Santos, R., Serrão, E. A., & Alberto, F. (2014). Extending the life history of a clonal aquatic plant: dispersal potential of sexual and asexual propagules of Zostera noltii. Aquatic Botany, 113, 123-129.	Buga Berkovic	Aquatic botany	https://www.sciencedirect.com/science/article/pii/S0304377013001459	2014	1	0	1	1	1	0	0	0	0	1	0	0	0	1	0	1	1	0	0	0	0	0	0	0	0	0	0	0	1	0	0	0	0	0	0	0	0	0	0	0	0	0	0	0
86	McMahon, K., van Dijk, K. J., Ruiz-Montoya, L., Kendrick, G. A., Krauss, S. L., Waycott, M., ... & Duarte, C. (2014). The movement ecology of seagrasses. Proceedings of the Royal Society B: Biological Sciences, 281(1795), 20140878.	Kathryn McMahon	Proceedings of the Royal Society B: Bilogical Sciences	https://royalsocietypublishing.org/doi/full/10.1098/rspb.2014.0878	2014	0	0	1	0	1	0	0	0	0	0	0	0	0	0	0	0	0	0	0	0	0	0	0	0	0	0	0	0	0	0	0	0	0	0	0	0	0	0	0	0	0	0	0	0
87	Yu, S., & Den Hartog, C. (2014). Taxonomy of the genus Ruppia in China. Aquatic botany, 119, 66-72.	Shuo Yu	Aquatic Botany	https://www.sciencedirect.com/science/article/pii/S0304377014001156	2014	1	0	0	0	0	0	0	0	0	0	0	0	0	0	0	0	0	0	0	0	0	0	0	0	0	0	0	0	0	0	0	0	0	0	0	0	0	0	0	0	0	0	0	0
88	Mascaró, O., Romero, J., & Pérez, M. (2014). Seasonal uncoupling of demographic processes in a marine clonal plant. Estuarine, Coastal and Shelf Science, 142, 23-31.	O. Mascaró	Estuarine, Coastal and Shelf Science	https://www.sciencedirect.com/science/article/pii/S0272771414000584	2014	0	1	0	0	0	0	0	0	0	0	1	0	0	0	0	0	1	1	1	1	1	0	0	0	0	0	0	0	0	0	0	0	0	0	0	0	0	0	0	0	0	0	0	0
89	Yu, S., SHI, M. M., & CHEN, X. Y. (2014). Species diversity and distribution of Ruppia in China: Potential roles of long‐distance dispersal and environmental factors. Journal of Systematics and Evolution, 52(2), 231-239.	Shuo Yu	Journal of Systematics and Evolution	https://onlinelibrary.wiley.com/doi/full/10.1111/jse.12069	2013	1	0	0	0	0	0	0	0	0	0	1	0	0	0	0	0	1	0	0	0	1	0	0	0	0	0	0	0	0	0	0	0	0	0	0	0	0	0	0	0	0	0	0	0
90	Kim, S. H., Kim, J. H., Park, S. R., & Lee, K. S. (2014). Annual and perennial life history strategies of Zostera marina populations under different light regimes. Marine Ecology Progress Series, 509, 1-13.	Seung Hyeon Kim	MEPS	https://www.int-res.com/abstracts/meps/v509/p1-13/	2014	0	0	0	0	0	0	0	0	0	0	1	0	0	0	0	0	1	0	1	0	1	0	0	0	0	0	0	0	0	0	0	0	0	0	0	0	0	0	0	0	0	0	0	0
91	Du, Z. Y., & Wang, Q. F. (2014). Correlations of life form, pollination mode and sexual system in aquatic angiosperms. PLoS One, 9(12), e115653.	Zhi-Yuan Du	PLoS One	https://journals.plos.org/plosone/article?id=10.1371/journal.pone.0115653	2014	0	0	1	0	1	0	1	0	1	0	0	0	0	0	0	0	0	0	0	0	0	0	0	0	0	0	0	0	0	0	0	0	0	0	0	0	0	0	0	0	0	0	0	0
92	Balestri, E., De Battisti, D., Vallerini, F., & Lardicci, C. (2015). First evidence of root morphological and architectural variations in young Posidonia oceanica plants colonizing different substrate typologies. Estuarine, Coastal and Shelf Science, 154, 205-213.	Elena Balestri	Estuarine, Coastal and Shelf Science	https://www.sciencedirect.com/science/article/pii/S0272771415000153	2015	1	0	0	0	0	0	0	0	0	0	1	0	0	0	0	0	1	0	0	0	0	0	0	1	0	0	0	0	0	0	0	0	0	0	0	0	0	0	0	0	0	0	0	0
93	Micheli, C., D'Esposito, D., Belmonte, A., Peirano, A., Valiante, L. M., & Procaccini, G. (2015). Genetic diversity and structure in two protected Posidonia oceanica meadows. Marine Environmental Research, 109, 124-131.	Carla Micheli	Marine Environmental Research	https://www.sciencedirect.com/science/article/pii/S0141113615300052	2015	0	0	0	0	0	0	1	0	1	0	0	0	0	0	0	0	0	0	0	0	0	0	0	0	0	0	0	0	0	0	0	0	0	0	0	0	0	0	0	0	0	0	0	0
94	Evans, S. M., Sinclair, E. A., Poore, A. G., Bain, K. F., & Vergés, A. (2016). Genotypic richness predicts phenotypic variation in an endangered clonal plant. PeerJ, 4, e1633.	Suzanna M. Evans	PeerJ	https://peerj.com/articles/1633/?utm_source=TrendMD&utm_campaign=PeerJ_TrendMD_0&utm_medium=TrendMD	2016	1	1	0	0	0	0	1	1	1	0	1	1	1	0	0	0	0	1	0	0	0	0	0	0	0	0	0	0	0	0	0	0	0	0	0	0	0	0	0	0	0	0	0	0
95	Gorman, D., Turra, A., Bergstrom, E. R., & Horta, P. A. (2016). Population expansion of a tropical seagrass (Halophila decipiens) in the southwest Atlantic (Brazil). Aquatic Botany, 132, 30-36.	Daniel Gorman	Aquatic Botany	https://www.sciencedirect.com/science/article/pii/S0304377016300353	2016	1	0	0	0	0	1	1	1	0	0	1	0	0	0	0	0	1	0	1	0	1	0	0	0	0	0	1	0	0	0	0	0	0	0	0	0	0	0	0	0	0	0	0	0
96	Delefosse, M., Povidisa, K., Poncet, D., Kristensen, E., & Olesen, B. (2016). Variation in size and chemical composition of seeds from the seagrass Zostera marina—ecological implications. Aquatic Botany, 131, 7-14.	Matthieu Delefosse	Aquatic Botany	https://www.sciencedirect.com/science/article/pii/S0304377016300092	2016	1	1	0	0	0	0	0	0	0	1	0	0	0	1	0	1	0	0	0	0	0	0	0	0	0	0	0	0	0	0	0	0	0	0	0	0	0	0	0	0	0	0	0	0
97	Van Tussenbroek, B. I., Soissons, L. M., Bouma, T. J., Asmus, R., Auby, I., Brun, F. G., ... & Van Katwijk, M. M. (2016). Pollen limitation may be a common Allee effect in marine hydrophilous plants: implications for decline and recovery in seagrasses. Oecologia, 182(2), 595-609.	B. I. Van Tussenbroek	Oecologia	https://link.springer.com/article/10.1007/s00442-016-3665-7	2016	0	0	1	0	0	0	0	0	0	0	0	0	0	0	0	0	0	0	0	0	0	0	0	0	0	0	0	0	0	0	0	0	0	0	0	0	0	0	0	0	0	0	0	0
98	Wu, K., Chen, C. N. N., & Soong, K. (2016). Long distance dispersal potential of two seagrasses Thalassia hemprichii and Halophila ovalis. PloS one, 11(6), e0156585.	Kuoyan Wu	PLoS One	https://journals.plos.org/plosone/article?id=10.1371/journal.pone.0156585	2016	0	0	0	1	0	0	0	0	0	1	1	0	0	1	0	1	0	1	0	0	0	0	0	0	0	0	0	0	0	0	0	0	0	0	0	0	0	0	0	0	1	0	0	0
99	Marco-Méndez, C., Wessel, C., Scheffel, W., Ferrero-Vicente, L., Fernández-Torquemada, Y., Cebrián, J., ... & Sánchez-Lizaso, J. L. (2016). Lack of impact of Posidonia oceanica leaf nutrient enrichment on Sarpa salpa herbivory: Additional evidence for the generalist consumer behavior of this cornerstone Mediterranean herbivore. Plos one, 11(12), e0168398.	Candela Marco-Méndez	PLoS One	https://journals.plos.org/plosone/article?id=10.1371/journal.pone.0168398	2016	0	1	0	0	0	0	0	0	0	0	1	1	0	0	0	0	1	0	0	1	0	0	0	0	0	0	0	0	0	0	0	0	0	0	0	0	0	0	0	0	0	0	0	0
100	Novak, A. B., Plaisted, H. K., Hays, C. G., & Hughes, R. A. (2017). Limited effects of source population identity and number on seagrass transplant performance. PeerJ, 5, e2972.	Alyssa B. Novak	PeerJ	https://peerj.com/articles/2972/	2017	1	0	0	0	0	0	1	0	1	0	0	0	0	0	0	0	0	0	0	0	0	0	0	0	0	0	0	0	0	0	0	0	0	0	0	0	0	0	0	0	0	0	0	0
101	Abbott, J. M., Grosberg, R. K., Williams, S. L., & Stachowicz, J. J. (2017). Multiple dimensions of intraspecific diversity affect biomass of eelgrass and its associated community. Ecology, 98(12), 3152-3164.	Jessica M. Abbott	Ecology	https://esajournals.onlinelibrary.wiley.com/doi/epdf/10.1002/ecy.2037	2017	0	0	0	0	0	0	1	0	1	0	0	1	1	0	0	0	0	0	0	0	0	0	0	0	0	0	0	0	0	0	0	0	0	0	0	0	0	0	0	0	0	0	0	0
102	Schubert, N., & Demes, K. (2017). Phenotypic plasticity in the marine angiosperm Halophila decipiens (Hydrocharitaceae, Streptophyta). Marine Ecology Progress Series, 575, 81-93.	Nadine Schubert	MEPS	https://www.int-res.com/abstracts/meps/v575/p81-93/	2017	1	0	0	0	0	1	1	1	0	0	1	0	0	0	0	0	1	0	1	0	0	0	0	0	0	0	0	0	0	0	0	0	0	0	0	0	0	0	0	0	0	0	0	0
103	Passalacqua, N. G., & Nicastro, S. (2017). Exploring the acclimation to depth of Posidonia oceanica comparing the morphological variation to the histo-anatomical characteristics of the leaves. Plant Biosystems-An International Journal Dealing with all Aspects of Plant Biology, 151(6), 1045-1053.	N. G. Passalacqua	Plant Biosystems-An International Journal Dealing with all Aspects of Plant Biology	https://www.tandfonline.com/doi/abs/10.1080/11263504.2016.1219420	2017	1	0	0	0	0	0	0	0	0	0	1	0	0	0	0	0	1	0	0	0	0	0	0	0	0	0	1	0	0	0	0	0	0	0	0	0	0	0	0	0	0	0	0	0
104	Martínez-Garrido, J., Creed, J. C., Martins, S., Almada, C. H., & Serrão, E. A. (2017). First record of Ruppia maritima in west Africa supported by morphological description and phylogenetic classification. Botanica Marina, 60(5), 583-589.	José Martínez-Garrido	Botanica Marina	https://www.degruyter.com/view/j/botm.2017.60.issue-5/bot-2016-0128/bot-2016-0128.xml	2017	1	0	0	0	0	0	1	0	1	0	0	0	0	0	0	0	0	0	0	0	0	0	0	0	0	0	0	0	0	0	0	0	0	0	0	0	0	0	0	0	0	0	0	0
105	Nicastro, A., Lee, K. M., & Bishop, M. J. (2016). Assimilation of organic matter by two benthic consumers across gradients of latitude and nutrient enrichment. Marine and Freshwater Research, 68(5), 840-850.	Andrea Nicastro	Marine & Freshwater Research	http://www.publish.csiro.au/mf/mf15436	2017	0	1	0	0	0	0	0	0	0	0	1	1	0	0	0	0	1	1	0	1	0	0	0	0	0	0	0	0	0	0	0	1	0	0	0	0	0	0	0	0	0	0	0	0
106	Dattolo, E., Marín‐Guirao, L., Ruiz, J. M., & Procaccini, G. (2017). Long‐term acclimation to reciprocal light conditions suggests depth‐related selection in the marine foundation species Posidonia oceanica. Ecology and evolution, 7(4), 1148-1164.	Emanuela Dattolo	Ecology and Evolution	https://onlinelibrary.wiley.com/doi/full/10.1002/ece3.2731	2017	1	0	0	0	1	0	1	1	1	0	1	0	0	0	0	0	1	0	1	0	0	0	0	0	0	0	1	0	0	0	0	0	0	0	0	0	0	0	0	0	0	0	0	0
107	Sousa, A. I., Calado, R., Cleary, D. F., Nunes, C., Coimbra, M. A., Serôdio, J., & Lillebø, A. I. (2017). Effect of spatio-temporal shifts in salinity combined with other environmental variables on the ecological processes provided by Zostera noltei meadows. Scientific reports, 7(1), 1-16.	Ana I. Sousa	Scientific Reports	https://www.nature.com/articles/s41598-017-01359-2	2017	0	1	0	0	0	1	0	0	0	0	1	0	0	0	0	0	1	1	0	1	1	1	0	0	0	0	0	0	0	0	0	0	0	1	0	0	0	0	0	0	0	0	1	0
108	Bryan-Brown, D. N., Brown, C. J., Hughes, J. M., & Connolly, R. M. (2017). Patterns and trends in marine population connectivity research. Marine Ecology Progress Series, 585, 243-256.	Dale N. Bryan-Brown	MEPS	https://www.int-res.com/abstracts/meps/v585/p243-256/	2017	0	0	0	0	0	0	0	0	0	1	0	0	0	1	0	1	0	0	0	0	0	0	0	0	0	0	0	0	0	0	0	0	0	0	0	0	0	0	0	0	0	0	0	0
109	Jiménez-Ramos, R., Egea, L. G., Vergara, J. J., & Brun, F. G. (2018). Nutrient load and epiphytes are drivers of increased herbivory in seagrass communities. Marine Ecology Progress Series, 599, 49-64.	Rocío Jiménez-Ramos	MEPS	https://www.int-res.com/abstracts/meps/v599/p49-64/	2018	0	1	0	1	0	0	0	0	0	0	1	1	0	0	0	0	1	1	0	1	0	0	0	0	0	0	0	0	0	0	0	0	0	0	0	0	0	0	0	0	0	0	0	0
110	Ondiviela, B., Fernández, L., Puente, A., García-Castrillo, G., & Juanes, J. A. (2018). Characterization of a resilient seagrass meadow during a decline period. Scientia Marina, 82(1), 67-75.	Bárbara Ondiviela	Scientia Marina	http://scientiamarina.revistas.csic.es/index.php/scientiamarina/article/view/1743	2018	1	0	0	0	0	0	0	0	0	0	1	0	0	0	0	0	1	0	1	0	1	0	0	0	0	0	0	0	0	0	0	0	0	0	0	0	0	0	1	0	0	0	0	0
111	Borovec, O., & Vohník, M. (2018). Ontogenetic transition from specialized root hairs to specific root-fungus symbiosis in the dominant Mediterranean seagrass Posidonia oceanica. Scientific reports, 8(1), 1-11.	Ondřej Borovec	Scientific Reports	https://www.nature.com/articles/s41598-018-28989-4	2018	1	0	0	0	0	0	0	0	0	0	0	0	0	0	0	0	0	0	0	0	0	0	0	0	0	0	0	0	0	0	0	0	0	0	0	0	0	0	0	0	0	0	0	0
112	Oscar, M. A., Barak, S., & Winters, G. (2018). The tropical invasive seagrass, Halophila stipulacea, has a superior ability to tolerate dynamic changes in salinity levels compared to its freshwater relative, Vallisneria americana. Frontiers in plant science, 9, 950.	Michelle A. Oscar	Frontiers in Plant Science	https://www.frontiersin.org/articles/10.3389/fpls.2018.00950/full	2018	1	1	0	0	0	1	0	0	0	0	1	0	0	0	0	0	1	0	0	0	0	1	0	0	0	0	0	0	0	0	0	0	0	0	0	0	0	0	0	0	0	0	0	0
113	Wu, P. P. Y., McMahon, K., Rasheed, M. A., Kendrick, G. A., York, P. H., Chartrand, K., ... & Mengersen, K. (2018). Managing seagrass resilience under cumulative dredging affecting light: Predicting risk using dynamic Bayesian networks. Journal of applied ecology, 55(3), 1339-1350.	Paul Pao-Yen Wu	Journal of Applied Ecology	https://besjournals.onlinelibrary.wiley.com/doi/full/10.1111/1365-2664.13037	2018	0	0	0	0	0	0	0	0	0	0	1	0	0	0	0	0	1	0	1	0	0	0	0	0	0	0	0	0	0	0	1	0	0	0	0	0	0	0	0	0	0	0	0	0
114	Traboni, C., Mammola, S. D., Ruocco, M., Ontoria, Y., Ruiz, J. M., Procaccini, G., & Marín-Guirao, L. (2018). Investigating cellular stress response to heat stress in the seagrass Posidonia oceanica in a global change scenario. Marine environmental research, 141, 12-23.	Claudia Traboni	Marine Environmental Research	https://www.sciencedirect.com/science/article/pii/S0141113618301946	2018	0	0	0	0	1	1	1	0	1	0	1	0	0	0	0	0	1	0	0	0	1	0	0	0	0	0	0	0	0	0	0	0	0	0	0	0	0	0	0	0	0	0	0	0
115	Sanmartí, N., Solé, L., Romero, J., & Pérez, M. (2018). Seagrass-bivalve facilitative interactions: Trait-mediated effects along an environmental gradient. Marine environmental research, 133, 99-104.	Neus Sanmartí	Marine Environmental Research	https://www.sciencedirect.com/science/article/pii/S0141113617302891	2018	1	0	0	0	0	0	0	0	0	0	1	1	0	0	0	0	0	1	0	0	0	0	0	0	0	0	0	0	0	0	0	0	0	0	0	0	0	0	0	0	0	0	1	0
116	Ravaglioli, C., Capocchi, A., Fontanini, D., Mori, G., Nuccio, C., & Bulleri, F. (2018). Macro-grazer herbivory regulates seagrass response to pulse and press nutrient loading. Marine environmental research, 136, 54-61.	Chiara Ravaglioli	Marine Environmental Research	https://www.sciencedirect.com/science/article/pii/S0141113617305317	2018	0	1	0	0	1	1	0	0	0	0	1	0	0	0	0	0	1	1	0	1	0	0	0	0	0	0	0	0	0	0	0	0	0	0	0	0	0	0	0	0	0	0	0	1
117	Vergés, A., Doropoulos, C., Czarnik, R., McMahon, K., Llonch, N., & Poore, A. G. (2018). Latitudinal variation in seagrass herbivory: global patterns and explanatory mechanisms. Global Ecology and Biogeography, 27(9), 1068-1079.	Adriana Vergés	Global Ecology and Biogeography	https://onlinelibrary.wiley.com/doi/full/10.1111/geb.12767	2018	0	1	0	0	1	0	0	0	0	0	1	1	0	0	0	0	1	0	0	0	0	0	0	0	0	0	0	0	0	0	0	1	0	0	0	0	0	0	0	0	0	0	0	1
118	Lai, S., Yaakub, S. M., Poh, T. S., Bouma, T. J., & Todd, P. A. (2018). Unlikely nomads: settlement, establishment, and dislodgement processes of vegetative seagrass fragments. Frontiers in Plant Science, 9, 160.	Samantha Lai	Frontiers in Plant Science	https://www.frontiersin.org/articles/10.3389/fpls.2018.00160/full	2018	1	0	0	0	1	1	0	0	0	1	1	0	0	1	1	1	1	0	0	0	0	0	0	0	0	1	0	0	1	0	0	0	0	0	0	0	0	0	0	0	0	0	0	0
119	Mota, C. F., Engelen, A. H., Serrao, E. A., Coelho, M. A., Marbà, N., Krause-Jensen, D., & Pearson, G. A. (2018). Differentiation in fitness-related traits in response to elevated temperatures between leading and trailing edge populations of marine macrophytes. PLoS One, 13(9), e0203666.	Catarina F. Mota	PLoS One	https://journals.plos.org/plosone/article?id=10.1371/journal.pone.0203666	2018	0	0	0	0	0	1	1	0	1	0	1	0	0	0	0	0	1	0	0	0	1	0	0	0	0	0	0	0	0	0	0	0	0	0	0	0	0	0	0	0	0	0	0	0
120	Ruesink, J. L. (2018). Size and fitness responses of eelgrass (Zostera marina L.) following reciprocal transplant along an estuarine gradient. Aquatic Botany, 146, 31-38.	J. L. Ruesink	Aquatic Botany	https://www.sciencedirect.com/science/article/pii/S0304377017303327	2018	1	0	0	0	1	0	1	1	0	0	1	0	0	0	0	0	1	1	0	0	0	0	0	0	0	0	0	0	0	0	0	0	0	0	0	0	1	0	0	0	0	0	0	0
121	Ruocco, M., Marín-Guirao, L., Ravaglioli, C., Bulleri, F., & Procaccini, G. (2018). Molecular level responses to chronic versus pulse nutrient loading in the seagrass Posidonia oceanica undergoing herbivore pressure. Oecologia, 188(1), 23-39.	Miriam Ruocco	Oecologia	https://link.springer.com/article/10.1007/s00442-018-4172-9	2018	0	0	0	0	0	0	1	0	1	0	1	0	0	0	0	0	1	1	0	1	0	0	0	0	0	0	0	0	0	0	0	0	0	0	0	0	0	0	0	0	0	0	0	1
122	Angove, C., Norkko, A., & Gustafsson, C. (2018). Assessing the efficiencies and challenges for nutrient uptake by aquatic plants. Journal of Experimental Marine Biology and Ecology, 507, 23-30.	Charlotte Angove	Journal of Experimental Marine Biology and Ecology	https://www.sciencedirect.com/science/article/pii/S0022098118301564	2018	1	0	0	0	0	0	0	0	0	0	1	1	1	0	0	0	1	0	0	1	0	0	0	0	0	0	0	0	0	0	0	0	0	0	0	0	0	0	0	0	0	0	0	0
123	Ruesink, J. L., Stachowicz, J. J., Reynolds, P. L., Boström, C., Cusson, M., Douglass, J., ... & Duffy, J. E. (2018). Form–function relationships in a marine foundation species depend on scale: a shoot to global perspective from a distributed ecological experiment. Oikos, 127(3), 364-374.	Jennifer L. Ruesink	Oikos	https://onlinelibrary.wiley.com/doi/full/10.1111/oik.04270	2018	1	0	0	0	0	0	1	1	0	0	1	1	0	0	0	0	1	1	0	1	0	0	0	0	0	0	0	0	0	1	0	1	0	0	0	0	0	0	0	0	0	0	0	1
124	Connolly, R. M., Smith, T. M., Maxwell, P. S., Olds, A. D., Macreadie, P. I., & Sherman, C. D. (2018). Highly disturbed populations of seagrass show increased resilience but lower genotypic diversity. Frontiers in plant science, 9, 894.	Rod M. Connolly	Frontiers in Plant Science	https://www.frontiersin.org/articles/10.3389/fpls.2018.00894/full	2018	1	0	0	0	0	1	1	0	1	0	1	0	0	0	0	0	1	0	0	0	0	0	0	0	0	0	0	0	0	0	0	0	1	0	0	0	0	0	0	0	0	0	0	0
125	Cardini, U., van Hoytema, N., Bednarz, V. N., Al‐Rshaidat, M. M. D., & Wild, C. (2018). N2 fixation and primary productivity in a red sea Halophila stipulacea meadow exposed to seasonality. Limnology and Oceanography, 63(2), 786-798.	U. Cardini	Limnology and Oceanography	https://aslopubs.onlinelibrary.wiley.com/doi/full/10.1002/lno.10669	2018	1	0	0	0	0	1	0	0	0	0	1	1	0	0	0	0	1	0	1	1	1	0	0	0	0	0	0	0	0	0	0	0	0	1	0	0	0	0	0	0	0	0	0	0
126	Herkül, K., Torn, K., & Möller, T. (2018). The environmental niche separation between charophytes and angiosperms in the northern Baltic Sea. Botany Letters, 165(1), 115-127.	Kristjan Herkül	Botany Letters	https://www.tandfonline.com/doi/abs/10.1080/23818107.2017.1399824	2018	0	0	0	0	0	0	0	0	0	0	1	0	0	0	0	0	1	0	0	0	0	1	0	0	0	0	1	0	0	0	0	0	0	0	0	0	0	0	0	0	0	0	0	0
127	Taylor, M. L., Altrichter, K. M., & Aeilts, L. B. (2018). Pollen ontogeny in Ruppia (Alismatidae). International Journal of Plant Sciences, 179(3), 217-230.	Mackenzie L. Taylor	International Journal of Plant Sciences	https://www.journals.uchicago.edu/doi/abs/10.1086/696535	2018	1	0	1	0	0	0	0	0	0	0	0	0	0	0	0	0	0	0	0	0	0	0	0	0	0	0	0	0	0	0	0	0	0	0	0	0	0	0	0	0	0	0	0	0
128	Gustafsson, C., & Norkko, A. (2019). Quantifying the importance of functional traits for primary production in aquatic plant communities. Journal of Ecology, 107(1), 154-166.	Camilla Gustafsson	Journal of Ecology	https://besjournals.onlinelibrary.wiley.com/doi/full/10.1111/1365-2745.13011	2019	1	1	0	0	0	0	0	0	0	0	1	1	1	0	0	0	1	0	0	0	0	0	0	0	0	0	0	0	1	0	0	0	0	0	0	0	0	0	0	0	0	0	0	0
129	Viana, I. G., Siriwardane-de Zoysa, R., Willette, D. A., & Gillis, L. G. (2019). Exploring how non-native seagrass species could provide essential ecosystems services: a perspective on the highly invasive seagrass Halophila stipulacea in the Caribbean Sea. Biological Invasions, 21(5), 1461-1472.	Inés G. Viana	Biological Invasions	https://link.springer.com/article/10.1007/s10530-019-01924-y	2019	0	0	0	0	0	0	0	0	0	0	1	1	1	0	0	0	1	0	0	0	0	0	0	0	0	0	0	0	0	0	0	0	0	0	0	1	0	0	0	0	0	0	0	0
130	Hernán, G., Castejón, I., Terrados, J., & Tomas, F. (2019). Herbivory and resource availability shift plant defense and herbivore feeding choice in a seagrass system. Oecologia, 189(3), 719-732.	Gema Hernán	Oecologia	https://link.springer.com/article/10.1007/s00442-019-04364-6	2019	0	1	0	0	0	0	0	0	0	0	1	1	0	0	0	0	1	1	0	1	0	0	0	0	0	0	0	0	0	0	0	0	0	0	0	0	0	0	0	0	0	0	0	1
131	Sinclair, E. A., Cambridge, M. L., & Kendrick, G. A. (2019). First report of hybridization in the seagrass genus Posidonia (Posidoniaceae). Aquatic Botany, 156, 10-13.	Elizabeth A. Sinclair	Aquatic Botany	https://www.sciencedirect.com/science/article/pii/S0304377019300087	2019	1	0	0	0	0	0	1	0	1	0	0	0	0	0	0	0	0	0	0	0	0	0	0	0	0	0	0	0	0	0	0	0	0	0	0	0	0	0	0	0	0	0	0	0
132	DuBois, K., Abbott, J. M., Williams, S. L., & Stachowicz, J. J. (2019). Relative performance of eelgrass genotypes shifts during an extreme warming event: Disentangling the roles of multiple traits. Marine Ecology Progress Series, 615, 67-77.	Katherine DuBois	MEPS	https://www.int-res.com/abstracts/meps/v615/p67-77/	2019	1	0	0	0	0	1	1	0	1	0	1	1	1	0	0	0	1	0	0	0	1	0	0	0	0	0	0	0	0	0	0	0	0	1	0	0	0	0	0	0	0	0	0	0
133	García-Redondo, V., Bárbara, I., & Díaz-Tapia, P. (2019). Zostera marina meadows in the northwestern Spain: distribution, characteristics and anthropogenic pressures. Biodiversity and conservation, 28(7), 1743-1757.	Verónica García-Redondo	Biodiversity and Conservation	https://link.springer.com/article/10.1007/s10531-019-01753-4	2019	1	0	1	0	0	0	0	0	0	0	1	0	0	0	0	0	1	0	0	0	0	0	0	0	0	0	0	0	0	0	0	0	0	0	0	1	0	0	0	0	0	0	0	0
134	Jänes, H., Kotta, J., Pärnoja, M., Crowe, T. P., Rindi, F., & Orav‐Kotta, H. (2017). Functional traits of marine macrophytes predict primary production. Functional Ecology, 31(4), 975-986.	Holger Jänes	Functional Ecology	https://besjournals.onlinelibrary.wiley.com/doi/pdf/10.1111/1365-2435.12798	2017	1	0	0	0	0	0	0	0	0	0	0	1	1	0	0	0	0	0	0	0	0	0	0	0	0	0	0	0	0	0	0	0	0	0	0	0	0	0	0	0	0	0	0	0
135	Abbott, J. M., DuBois, K., Grosberg, R. K., Williams, S. L., & Stachowicz, J. J. (2018). Genetic distance predicts trait differentiation at the subpopulation but not the individual level in eelgrass, Zostera marina. Ecology and evolution, 8(15), 7476-7489.	Jessica M. Abbott	Ecology and Evolution	https://onlinelibrary.wiley.com/doi/full/10.1002/ece3.4260	2018	1	1	0	0	1	1	1	1	1	0	0	1	1	0	0	0	0	0	0	0	0	0	0	0	0	0	0	0	0	0	0	0	0	0	0	0	0	0	0	0	0	0	0	0
136	Viana, I. G., Moreira-Saporiti, A., & Teichberg, M. (2020). Species-specific trait responses of three tropical seagrasses to multiple stressors: the case of increasing temperature and nutrient enrichment. Frontiers in plant science, 1696.	Inés G. Viana	Frontiers in Plant Science	https://www.frontiersin.org/articles/10.3389/fpls.2020.571363/full	2020	1	1	0	0	1	1	0	0	0	0	1	0	1	0	0	0	1	1	0	1	1	0	0	0	0	0	0	0	0	0	0	0	0	0	0	0	0	0	0	0	0	0	0	0
137	Mishra, A. K., & Apte, D. (2020). Ecological connectivity with mangroves influences tropical seagrass population longevity and meadow traits within an island ecosystem. Marine Ecology Progress Series, 644, 47-63.	Amrit Kumar Mishra	MEPS	https://www.int-res.com/abstracts/meps/v644/p47-63/	2020	1	0	0	0	1	1	0	0	0	0	1	0	0	0	0	0	0	1	0	0	0	0	0	0	0	0	0	0	0	0	0	0	0	0	0	0	0	0	0	0	0	0	0	0
138	Ontoria, Y., Webster, C., Said, N., Ruiz, J. M., Pérez, M., Romero, J., & McMahon, K. (2020). Positive effects of high salinity can buffer the negative effects of experimental warming on functional traits of the seagrass Halophila ovalis. Marine Pollution Bulletin, 158, 111404.	Y. Ontoria	Marine Pollution Bulletin	https://www.sciencedirect.com/science/article/abs/pii/S0025326X20305221	2020	0	1	0	0	1	1	0	0	0	0	1	0	1	0	0	0	1	0	0	0	1	1	0	0	0	0	0	0	0	0	0	0	0	0	0	0	0	0	0	0	0	0	0	0
139	Guerra-Vargas, L. A., Gillis, L. G., & Mancera-Pineda, J. E. (2020). Stronger together: do coral reefs enhance seagrass meadows “blue carbon” potential?. Frontiers in Marine Science, 628.	Luis Alberto Guerra-Vargas	Frontiers in Marine Science	https://www.frontiersin.org/articles/10.3389/fmars.2020.00628/full?&utm_source=Email_to_authors_&utm_medium=Email&utm_content=T1_11.5e1_author&utm_campaign=Email_publication&field&journalName=Frontiers_in_Marine_Science&id=533299&fbclid=IwAR0HltNMlcDtNe0WECi13T6gCTRwSW4fWM6GR70wl5xecqg8JPyejLhaznI	2020	1	0	0	0	0	0	0	0	0	0	1	1	1	0	0	0	1	1	0	0	0	0	0	0	0	0	0	0	1	0	0	0	0	0	0	0	0	0	0	0	0	0	0	0
140	Temmink, R. J., Christianen, M. J., Fivash, G. S., Angelini, C., Boström, C., Didderen, K., ... & van der Heide, T. (2020). Mimicry of emergent traits amplifies coastal restoration success. Nature communications, 11(1), 1-9.	Ralph J. M. Temmink	Nature Communications	https://www.nature.com/articles/s41467-020-17438-4	2020	1	0	0	0	1	0	0	0	0	0	1	0	1	0	0	0	1	0	0	0	0	0	0	0	0	1	0	0	0	0	0	0	0	0	0	0	0	0	0	0	0	0	0	0
141	Artika, S. R., Ambo-Rappe, R., Teichberg, M., Moreira-Saporiti, A., & Viana, I. G. (2020). Morphological and physiological responses of Enhalus acoroides seedlings under varying temperature and nutrient treatment. Frontiers in Marine Science, 7, 325.	Suci Rahmadani Artika	Frontiers in Marine Science	https://www.frontiersin.org/articles/10.3389/fmars.2020.00325/full	2020	1	1	0	0	1	1	0	0	0	0	1	0	0	0	0	0	1	1	0	1	1	0	0	0	0	0	0	0	0	0	0	0	0	0	0	0	0	0	0	0	0	0	0	0
142	Zenone, A., Alagna, A., D'Anna, G., Kovalev, A., Kreitschitz, A., Badalamenti, F., & Gorb, S. N. (2020). Biological adhesion in seagrasses: the role of substrate roughness in Posidonia oceanica (L.) Delile seedling anchorage via adhesive root hairs. Marine Environmental Research, 160, 105012.	A. Zenone	Marine Environmental Research	https://www.sciencedirect.com/science/article/abs/pii/S0141113620300337	2020	1	0	0	1	0	0	0	0	0	0	0	0	0	0	0	0	0	0	0	0	0	0	0	0	0	0	0	0	0	0	0	0	0	0	0	0	0	0	0	0	0	0	0	0
143	Pazzaglia, J., Santillán-Sarmiento, A., Helber, S. B., Ruocco, M., Terlizzi, A., Marín-Guirao, L., & Procaccini, G. (2020). Does warming enhance the effects of eutrophication in the seagrass Posidonia oceanica?. Frontiers in Marine Science, 1067.	Jessica Pazzaglia	Frontiers in Marine Science	https://www.frontiersin.org/articles/10.3389/fmars.2020.564805/full?&utm_source=Email_to_authors_&utm_medium=Email&utm_content=T1_11.5e1_author&utm_campaign=Email_publication&field=&journalName=Frontiers_in_Marine_Science&id=564805	2020	1	1	0	0	1	1	0	0	0	0	1	0	0	0	0	0	1	1	0	1	1	0	0	0	0	0	0	0	0	0	0	0	0	0	0	0	0	0	0	0	0	0	0	0
144	Guerrero-Meseguer, L., Cox, T. E., Sanz-Lázaro, C., Schmid, S., Enzor, L. A., Major, K., ... & Cebrián, J. (2020). Does ocean acidification benefit seagrasses in a mesohaline environment? A mesocosm experiment in the northern gulf of Mexico. Estuaries and Coasts, 43(6), 1377-1393.	L. Guerrero-Meseguer	Estuaries and Coasts	https://link.springer.com/article/10.1007/s12237-020-00720-5	2020	1	1	0	0	0	1	0	0	0	0	1	0	0	0	0	0	1	0	0	0	0	0	1	0	0	0	0	0	0	0	0	0	0	0	0	0	0	0	0	0	0	0	0	0
145	Trevathan-Tackett, S. M., Brodersen, K. E., & Macreadie, P. I. (2020). Effects of elevated temperature on microbial breakdown of seagrass leaf and tea litter biomass. Biogeochemistry, 151(2), 171-185.	Stacey M. Trevathan-Tackett	Biogeochemistry	https://link.springer.com/article/10.1007/s10533-020-00715-1	2020	0	1	0	0	0	0	0	0	0	0	1	0	0	0	0	0	1	1	0	0	1	0	0	0	0	0	0	0	0	0	0	0	0	0	0	0	0	0	0	0	0	0	0	0
146	Mylona, Z., Panteris, E., Kevrekidis, T., & Malea, P. (2020). Physiological and structural responses of the seagrass Cymodocea nodosa to titanium dioxide nanoparticle exposure. Botanica Marina, 63(6), 493-507.	Zoi Mylona	Botanica Marina	https://www.degruyter.com/document/doi/10.1515/bot-2020-0047/html	2020	0	0	0	0	1	1	0	0	0	0	1	0	0	0	0	0	1	0	0	0	0	0	0	0	0	0	0	0	0	0	0	0	0	0	1	0	0	0	0	0	0	0	0	0
147	Nguyen, H. M., Savva, I., Kleitou, P., Kletou, D., Lima, F. P., Sapir, Y., & Winters, G. (2020). Seasonal dynamics of native and invasive Halophila stipulacea populations—A case study from the northern Gulf of Aqaba and the eastern Mediterranean Sea. Aquatic Botany, 162, 103205.	Hung Manh Nguyen	Aquatic botany	https://www.sciencedirect.com/science/article/abs/pii/S0304377020300152	2020	1	0	0	0	1	0	0	0	0	0	0	0	0	0	0	0	0	0	0	0	0	0	0	0	0	0	0	0	0	0	0	0	0	0	0	0	0	0	0	0	0	0	0	0
148	Vieira, R., Martin, A., Engelen, A. H., Thomsen, M. S., & Arenas, F. (2020). Interactive effects of co-occurring anthropogenic stressors on the seagrass, Zostera noltei. Ecological Indicators, 109, 105780.	Raquel Vieira	Ecological Indicators	https://www.sciencedirect.com/science/article/abs/pii/S1470160X19307745	2020	0	0	0	0	0	0	0	0	0	0	1	0	0	0	0	0	1	1	0	1	0	0	0	0	0	1	0	0	0	0	0	0	0	0	0	0	0	0	0	0	0	0	0	0
149	Mannino, A. M., & Micheli, C. (2020). Ecological function of phenolic compounds from mediterranean fucoid algae and seagrasses: An overview on the genus Cystoseira sensu lato and Posidonia oceanica (L.) Delile. Journal of Marine Science and Engineering, 8(1), 19.	Anna Maria Mannino	Journal of Marine Science and Engineering	https://www.mdpi.com/2077-1312/8/1/19/htm	2020	0	1	0	0	0	0	0	0	0	0	0	0	0	0	0	0	0	0	0	0	0	0	0	0	0	0	0	0	0	0	0	0	0	0	0	0	0	0	0	0	0	0	0	0
150	Wang, L., English, M. K., Tomas, F., & Mueller, R. S. (2020). Recovery and community succession of the Zostera marina Rhizobiome after transplantation. Applied and Environmental Microbiology, 87(3), e02326-20.	Lu Wang	Applied and Environmental Microbiology	https://journals.asm.org/doi/full/10.1128/AEM.02326-20	2020	1	0	0	0	1	0	0	0	0	0	1	0	0	0	0	0	0	1	0	0	0	0	0	0	0	0	0	0	0	0	0	0	0	0	0	0	0	0	0	0	0	0	0	0
151	Alagna, A., Zenone, A., & Badalamenti, F. (2020). The perfect microsite: how to maximize Posidonia oceanica seedling settlement success for restoration purposes using ecological knowledge. Marine Environmental Research, 161, 104846.	Adriana Alagna	Marine Environmental Research	https://www.sciencedirect.com/science/article/abs/pii/S0141113619306920	2020	1	0	0	0	0	0	0	0	0	0	0	0	0	0	0	0	0	0	0	0	0	0	0	0	0	0	0	0	0	0	0	0	0	0	0	0	0	0	0	0	0	0	0	0
152	Pan, Y., Cieraad, E., Armstrong, J., Armstrong, W., Clarkson, B. R., Colmer, T. D., ... & van Bodegom, P. M. (2020). Global patterns of the leaf economics spectrum in wetlands. Nature communications, 11(1), 1-9.	Yingji Pan	Nature Communications	https://www.nature.com/articles/s41467-020-18354-3.pdf	2020	1	1	0	1	1	1	0	0	0	0	0	0	1	0	0	0	0	0	0	0	0	0	0	0	0	0	0	0	0	0	0	0	0	0	0	0	0	0	0	0	0	0	0	0
153	Bekkby, T., Papadopoulou, N., Fiorentino, D., McOwen, C. J., Rinde, E., Boström, C., ... & Smith, C. J. (2020). Habitat features and their influence on the restoration potential of marine habitats in Europe. Frontiers in Marine Science, 7, 184.	Trine Bekkby	Frontiers in Marine Science	https://www.frontiersin.org/articles/10.3389/fmars.2020.00184/full	2020	0	0	0	0	0	0	0	0	0	0	0	0	0	0	0	0	0	0	0	0	0	0	0	0	0	0	0	0	0	0	0	0	0	0	0	0	0	0	0	0	0	0	0	0
154	Noè, S., Bellavia, C., Calvo, S., Mazzola, A., Pirrotta, M., Sciandra, M., ... & Tomasello, A. (2020). Resilience of the seagrass Posidonia oceanica following pulse-type disturbance. Marine Environmental Research, 159, 105011.	Simona Noè	Marine Environmental Research	https://www.sciencedirect.com/science/article/abs/pii/S0141113620301367	2020	0	1	0	0	1	0	0	0	0	0	1	0	1	0	0	0	1	0	0	0	0	0	0	0	0	0	0	0	0	0	0	0	0	0	0	0	0	0	0	1	0	0	0	0
155	Castorani, M. C., & Baskett, M. L. (2020). Disturbance size and frequency mediate the coexistence of benthic spatial competitors. Ecology, 101(1), e02904.	Max C. N. Castorani	Ecology	https://esajournals.onlinelibrary.wiley.com/doi/full/10.1002/ecy.2904	2019	0	0	1	0	0	0	0	0	0	0	1	0	0	0	0	0	1	0	0	0	0	0	0	0	0	0	0	0	0	0	0	0	1	0	0	0	0	0	0	0	0	0	0	0
156	Assis, J., Fragkopoulou, E., Frade, D., Neiva, J., Oliveira, A., Abecasis, D., ... & Serrão, E. A. (2020). A fine-tuned global distribution dataset of marine forests. Scientific Data, 7(1), 1-9.	Jorge Assis	Scientific Data	https://www.nature.com/articles/s41597-020-0459-x.pdf	2020	0	0	0	0	0	1	0	0	0	0	1	0	0	0	0	0	1	0	1	0	0	0	0	0	0	0	1	0	0	0	0	1	0	0	0	0	0	0	0	0	0	0	0	0
157	Ouisse, V., Marchand-Jouravleff, I., Fiandrino, A., Feunteun, E., & Ysnel, F. (2020). Swinging boat moorings: Spatial heterogeneous damage to eelgrass beds in a tidal ecosystem. Estuarine, Coastal and Shelf Science, 235, 106581.	Vincent Ouisse	Estuarine, Coastal and Shelf Science	https://www.sciencedirect.com/science/article/abs/pii/S027277141930068X	2020	1	0	0	1	0	0	0	0	0	0	1	0	0	0	0	0	1	0	0	0	0	0	0	0	0	0	0	0	0	0	1	0	0	0	0	0	0	0	0	0	0	0	0	0
158	Pan, Y., Cieraad, E., Clarkson, B. R., Colmer, T. D., Pedersen, O., Visser, E. J., ... & van Bodegom, P. M. (2020). Drivers of plant traits that allow survival in wetlands. Functional Ecology, 34(5), 956-967.	Yingji Pan	Functional Ecology	https://besjournals.onlinelibrary.wiley.com/doi/full/10.1111/1365-2435.13541	2020	1	0	0	0	0	1	0	0	0	0	1	0	1	0	0	0	1	0	0	0	1	0	0	0	0	0	0	0	0	0	0	0	0	0	0	0	0	1	1	0	0	0	0	0
159	Dalla Vecchia, A., Villa, P., & Bolpagni, R. (2020). Functional traits in macrophyte studies: Current trends and future research agenda. Aquatic Botany, 167, 103290.	Alice Dalla Vecchia	Aquatic Botany	https://www.sciencedirect.com/science/article/abs/pii/S0304377020301005	2020	0	0	0	0	0	0	0	0	0	0	0	0	1	0	0	0	0	0	0	0	0	0	0	0	0	0	0	0	0	0	0	0	0	0	0	0	0	0	0	0	0	0	0	0
160	Close, S. L., Hacker, S. D., Menge, B. A., Chan, F., & Nielsen, K. J. (2020). Biogeography of macrophyte elemental composition: Spatiotemporal modification of species-level traits. Ecosystems, 23(7), 1494-1522.	Sarah L. Close	Ecosystems	https://link.springer.com/article/10.1007/s10021-020-00484-w	2020	0	1	0	0	0	0	0	0	0	0	1	0	0	0	0	0	1	0	0	0	0	0	0	0	0	0	0	0	0	0	0	0	0	1	0	0	0	0	0	1	0	0	0	0
161	Angove, C., Norkko, A., & Gustafsson, C. (2020). The Fight to Capture Light: Functional Diversity Is Related to Aquatic Plant Community Productivity Likely by Enhancing Light Capture. Frontiers in Marine Science, 7, 140.	Charlotte Angove	Frontiers in Marine Science	https://www.frontiersin.org/articles/10.3389/fmars.2020.00140/full	2020	1	1	0	0	0	0	0	0	0	0	0	1	1	0	0	0	0	0	0	0	0	0	0	0	0	0	0	0	0	0	0	0	0	0	0	0	0	0	0	0	0	0	0	0
162	Malea, P., Mylona, Z., Panteris, E., & Kevrekidis, T. (2021). Structural and physiological effects of chromium uptake in the seagrass Halophila stipulacea. Ecological Indicators, 122, 107224.	Paraskevi Malea	Ecological Indicators	https://www.sciencedirect.com/science/article/pii/S1470160X20311638	2021	0	1	0	0	0	1	0	0	0	0	1	0	0	0	0	0	1	0	0	0	0	0	0	0	0	0	0	0	0	0	0	0	0	0	1	0	0	0	0	0	0	0	0	0
163	Lin, J., Liu, X., Lai, T., He, B., Du, J., & Zheng, X. (2021). Trophic importance of the seagrass Halophila ovalis in the food web of a Hepu seagrass bed and adjacent waters, Beihai, China. Ecological Indicators, 125, 107607.	Jinlan Lin	Ecological Indicators	https://www.sciencedirect.com/science/article/pii/S1470160X21002727	2021	0	1	0	0	0	0	0	0	0	0	0	1	0	0	0	0	0	0	0	0	0	0	0	0	0	0	0	0	0	0	0	0	0	0	0	0	0	0	0	0	0	0	0	0
164	van der Heide, T., Temmink, R. J., Fivash, G. S., Bouma, T. J., Boström, C., Didderen, K., ... & Christianen, M. J. (2021). Coastal restoration success via emergent trait-mimicry is context dependent. Biological Conservation, 264, 109373.	Tjisse van der Heide	Biological Conservation	https://www.sciencedirect.com/science/article/pii/S0006320721004250	2021	1	0	0	1	1	0	0	0	0	0	1	0	0	0	0	0	1	0	0	0	0	0	0	0	0	0	0	0	1	0	0	0	0	0	0	0	0	0	0	0	0	0	0	0
165	Casal-Porras, I., Jiménez-Ramos, R., Zubía, E., & Brun, F. G. (2021). Importance of the chemical defenses and sugars in the feeding preference of Paracentrotus lividus over two sympatric template seagrass species. Estuarine, Coastal and Shelf Science, 259, 107466.	Isabel Casal-Porras	Estuarine, Coastal and Shelf Science	https://www.sciencedirect.com/science/article/pii/S027277142100319X	2021	0	1	0	0	0	0	0	0	0	0	0	1	0	0	0	0	0	0	0	0	0	0	0	0	0	0	0	0	0	0	0	0	0	0	0	0	0	0	0	0	0	0	0	0
166	Boardman, F. C., & Ruesink, J. L. (2022). Competition and coexistence in a rare Northeastern Pacific multispecies seagrass bed. Aquatic Botany, 176, 103450.	F. C. Boardman	Aquatic Botany	https://www.sciencedirect.com/science/article/pii/S0304377021000991	2022	1	0	0	0	0	0	0	0	0	0	1	0	1	0	0	0	0	1	0	0	0	0	0	0	0	0	0	0	0	0	0	0	0	0	0	0	0	0	0	0	0	0	0	0
167	Artika, S. R., Ambo-Rappe, R., Samawi, M. F., Teichberg, M., Moreira-Saporiti, A., & Viana, I. G. (2021). Rising temperature is a more important driver than increasing carbon dioxide concentrations in the trait responses of Enhalus acoroides seedlings. Applied Sciences, 11(6), 2730.	Suci Rahmadani Artika	Applied Sciences	https://www.mdpi.com/2076-3417/11/6/2730	2021	1	1	0	0	1	1	0	0	0	0	1	0	0	0	0	0	1	0	0	0	1	0	1	0	0	0	0	0	0	0	0	0	0	0	0	0	0	0	0	0	0	0	0	0
168	Beltrand, M., Dineen, A., Hitzeroth, C., Baum, B., de Cerff, C., de Vos, C., ... & Pillay, D. (2022). Warming Effects on Two Autogenic Engineers (Zostera capensis and Gracilaria gracilis): Consequences for Macrofaunal Assemblages and Benthic Heterogeneity in Intertidal Sandflat Ecosystems. Estuaries and Coasts, 45(1), 247-259.	Maeva Beltrand	Estuaries and Coasts	https://link.springer.com/article/10.1007/s12237-021-00949-8	2022	1	0	0	0	1	0	0	0	0	0	1	1	1	0	0	0	1	0	0	0	1	0	0	0	0	0	0	0	0	0	0	0	0	0	0	0	0	0	0	0	0	0	0	0
169	van Katwijk, M. M., van Tussenbroek, B. I., Hanssen, S. V., Hendriks, A. J., & Hanssen, L. (2021). Rewilding the sea with domesticated seagrass. BioScience, 71(11), 1171-1178.	Marieke M. Van Katwijk	BioScience	https://academic.oup.com/bioscience/article/71/11/1171/6370353?login=true	2021	0	0	1	0	0	0	0	0	0	0	0	0	0	0	0	0	0	0	0	0	0	0	0	0	0	0	0	0	0	0	0	0	0	0	0	0	0	0	0	0	0	0	0	0
170	Meling-López, A. E., Ibarra-Obando, S. E., de la Cueva, H., Ortega-Romero, P., & Navarro-Verdugo, A. L. (2021). Effect of depth gradient and temperature on Zostera marina vegetative and reproductive phenology in the first year of the 1997–1998 El Niño. Ciencias Marinas, 47(1), 1-15.	Alf Enrique Meiling-López	Ciencias Marinas	https://www.cienciasmarinas.com.mx/index.php/cmarinas/article/view/3101	2021	0	0	1	0	1	0	1	1	0	0	1	0	0	0	0	0	1	0	0	0	1	0	0	0	0	0	1	0	0	0	0	0	0	0	0	0	0	0	0	0	0	0	0	0
171	DuBois, K., Williams, S. L., & Stachowicz, J. J. (2021). Experimental warming enhances effects of eelgrass genetic diversity via temperature-induced niche differentiation. Estuaries and Coasts, 44(2), 545-557.	Katherine DuBois	Estuaries and Coasts	https://link.springer.com/article/10.1007/s12237-020-00827-9	2021	0	0	0	0	1	0	1	0	0	0	1	1	1	0	0	0	1	0	0	0	1	0	0	0	0	0	0	0	0	0	0	0	0	0	0	0	0	0	0	0	0	0	0	0
172	Park, S. R., Moon, K., Kim, S. H., & Lee, K. S. (2021). Growth and Photoacclimation Strategies of Three Zostera Species Along a Vertical Gradient: Implications for Seagrass Zonation Patterns. Frontiers in Marine Science, 8, 66.	Sang Rul Park	Frontiers in Marine Science	https://www.frontiersin.org/articles/10.3389/fmars.2021.594779/full	2021	1	1	0	0	0	1	0	0	0	0	1	0	0	0	0	0	1	0	0	0	0	0	0	0	0	0	1	0	0	0	0	0	0	0	0	0	0	0	0	0	0	0	0	0
173	Jones, B. L., Nordlund, L. M., Unsworth, R. K., Jiddawi, N. S., & Eklöf, J. S. (2021). Seagrass structural traits drive fish assemblages in small-scale fisheries. Frontiers in Marine Science, 8, 354.	Benjamin L. Jones	Frontiers in Marine Science	https://www.frontiersin.org/articles/10.3389/fmars.2021.640528/full	2021	1	0	0	0	0	0	0	0	0	0	1	1	1	0	0	0	1	0	0	0	0	0	0	0	0	0	1	0	0	0	0	0	0	0	0	0	0	0	0	0	0	0	0	0
174	Helber, S. B., Winters, G., Stuhr, M., Belshe, E. F., Bröhl, S., Schmid, M., ... & Teichberg, M. (2021). Nutrient history affects the response and resilience of the tropical seagrass halophila stipulacea to further enrichment in its native habitat. Frontiers in plant science, 1617.	Stephanie B. Helber	Frontiers in Plant Science	https://www.frontiersin.org/articles/10.3389/fpls.2021.678341/full	2021	1	1	1	0	0	0	0	0	0	0	1	0	0	0	0	0	1	0	0	1	1	0	0	0	0	0	0	0	0	0	0	0	0	0	0	0	0	0	0	0	0	0	0	0
175	Gu, R., Song, X., Zhou, Y., Xu, S., Xu, S., Yue, S., ... & Zhang, X. (2021). Relationships Between Annual and Perennial Seagrass (Ruppia sinensis) Populations and Their Sediment Geochemical Characteristics in the Yellow River Delta. Frontiers in plant science, 12, 561.	Ruiting Gu	Frontiers in Plant Science	https://www.frontiersin.org/articles/10.3389/fpls.2021.634199/full	2021	0	0	1	0	0	0	0	0	0	0	1	0	0	0	0	0	1	1	0	1	0	0	0	0	0	0	0	0	0	0	0	0	0	0	0	0	0	0	0	0	0	0	1	0
176	Zhang, Y., Xu, S., Yue, S., Zhang, X., Qiao, Y., Liu, M., & Zhou, Y. (2021). Reciprocal Field Transplant Experiment and Comparative Transcriptome Analysis Provide Insights Into Differences in Seed Germination Time of Two Populations From Different Geographic Regions of Zostera marina L. Frontiers in Plant Science, 12.	Yu Zhang	Frontiers in Plant Science	https://www.frontiersin.org/articles/10.3389/fpls.2021.793060/full	2022	0	0	0	0	0	0	1	0	0	0	0	0	0	0	0	0	0	0	0	0	0	0	0	0	0	0	0	0	0	0	0	0	0	0	0	0	0	0	0	0	0	0	0	0
177	Moreira-Saporiti, A., Bejarano, S., Viana, I. G., Belshe, E. F., Mtolera, M. S. P., & Teichberg, M. (2021). Local victory: Assessing interspecific competition in seagrass from a trait-based perspective. Frontiers in plant science, 2067.	Agustin Moreira-Saporiti	Frontiers in Plant Science	https://www.frontiersin.org/articles/10.3389/fpls.2021.709257/full	2021	1	0	0	0	0	0	0	0	0	0	1	0	1	0	0	0	1	1	0	1	0	0	0	0	0	0	0	0	0	0	0	0	0	0	0	0	0	0	0	0	0	0	0	0
178	Hernán, G., Ortega, M. J., Henderson, J., Alós, J., Boyer, K., Cimon, S., ... & Tomas, F. (2021). Latitudinal variation in plant defence against herbivory in a marine foundation species does not follow a linear pattern: The importance of resource availability. Global Ecology and Biogeography, 30(1), 220-234.	Gema Hernán	Global Ecology and Biogeography	https://onlinelibrary.wiley.com/doi/full/10.1111/geb.13217	2020	1	1	0	1	1	0	0	0	0	0	1	0	0	0	0	0	1	1	0	1	0	0	0	0	0	0	0	0	0	0	0	1	0	0	0	0	0	0	0	0	0	0	0	1
179	Kollars, N. M., DuBois, K., & Stachowicz, J. J. (2021). Sequential disturbances alter the outcome of inter‐genotypic interactions in a clonal plant. Functional Ecology, 35(1), 127-138.	Nicole M. Kollars	Functional Ecology	https://besjournals.onlinelibrary.wiley.com/doi/full/10.1111/1365-2435.13690	2020	0	0	0	0	0	1	1	0	0	0	1	0	1	0	0	0	1	1	0	0	1	0	0	0	0	0	0	0	0	0	0	0	0	0	0	0	0	0	0	0	0	0	0	1
180	Gerakaris, V., Papathanasiou, V., Salomidi, M., Issaris, Y., & Panayotidis, P. (2021). Spatial patterns of Posidonia oceanica structural and functional features in the Eastern Mediterranean (Aegean and E. Ionian Seas) in relation to large-scale environmental factors. Marine Environmental Research, 165, 105222.	Vasilis Gerakaris	Marine Environmental Research	https://www.sciencedirect.com/science/article/abs/pii/S0141113620309892	2021	1	0	0	0	0	0	0	0	0	0	1	0	0	0	0	0	1	0	1	1	1	0	0	0	0	0	0	0	1	0	0	0	0	0	0	0	0	0	0	0	0	0	0	0
181	Sanmartí, N., Ricart, A. M., Ontoria, Y., Pérez, M., & Romero, J. (2021). Recovery of a fast-growing seagrass from small-scale mechanical disturbances: Effects of intensity, size and seasonal timing. Marine Pollution Bulletin, 162, 111873.	Nues Sanmartí	Marine Pollution Bulletin	https://www.sciencedirect.com/science/article/abs/pii/S0025326X20309917	2021	1	0	0	0	0	0	0	0	0	0	1	0	0	0	0	0	1	0	0	0	0	0	0	0	0	0	0	0	0	0	1	0	0	0	0	0	0	0	0	0	0	0	0	0
182	Mishra, A. K., & Apte, D. (2021). The current status of Halophila beccarii: an ecologically significant, yet vulnerable seagrass of India. Ocean & Coastal Management, 200, 105484.	Amrit Kumar Mishra	Ocean and Coastal Management	https://www.sciencedirect.com/science/article/abs/pii/S0964569120303914	2021	1	1	1	0	0	0	0	0	0	0	0	0	0	0	0	0	0	0	0	0	0	0	0	0	0	0	0	0	0	0	0	0	0	0	0	0	0	0	0	0	0	0	0	0
183	Bulleri, F., Marzinelli, E. M., Voerman, S. E., & Gribben, P. E. (2020). Propagule composition regulates the success of an invasive seaweed across a heterogeneous seascape. Journal of Ecology, 108(3), 1061-1073.	Fabio Bulleri	Journal of Ecology	https://besjournals.onlinelibrary.wiley.com/doi/full/10.1111/1365-2745.13313	2019	1	0	0	0	0	0	0	0	0	0	1	0	0	0	0	0	0	1	0	0	0	0	0	0	0	0	0	0	0	0	0	0	0	0	0	0	0	0	0	0	0	0	0	0
184	Ruocco, M., Entrambasaguas, L., Dattolo, E., Milito, A., Marín‐Guirao, L., & Procaccini, G. (2021). A king and vassals' tale: Molecular signatures of clonal integration in Posidonia oceanica under chronic light shortage. Journal of Ecology, 109(1), 294-312.	Miriam Ruocco	Journal of Ecology	https://besjournals.onlinelibrary.wiley.com/doi/full/10.1111/1365-2745.13479	2020	1	1	0	0	0	1	1	0	1	0	1	0	0	0	0	0	1	0	1	0	0	0	0	0	0	0	0	0	0	0	0	0	0	0	0	0	0	0	0	0	0	0	0	0
185	Boyé, A., Gauthier, O., Becheler, R., Le Garrec, V., Hily, C., Maguer, M., & Grall, J. (2022). Drivers and limits of phenotypic responses in vulnerable seagrass populations: Zostera marina in the intertidal. Journal of Ecology, 110(1), 144-161.	Aurélien Boyé	Journal of Ecology	https://besjournals.onlinelibrary.wiley.com/doi/full/10.1111/1365-2745.13791	2021	1	0	1	0	0	0	1	1	0	0	1	0	0	0	0	0	1	0	0	0	1	0	0	1	0	0	0	1	1	0	0	0	0	0	0	0	0	0	0	0	0	0	0	0
186	Jiménez‐Ramos, R., Egea, L. G., Vergara, J. J., & Brun, F. G. (2021). Factors modulating herbivory patterns in Cymodocea nodosa meadows. Limnology and Oceanography, 66(6), 2218-2233.	Rocío Jiménez-Ramos	Limnology and Oceanography	https://aslopubs.onlinelibrary.wiley.com/doi/full/10.1002/lno.11749	2021	1	1	0	1	0	0	0	0	0	0	1	1	0	0	0	0	1	0	0	0	0	0	0	0	0	0	1	0	0	0	0	0	0	1	0	0	0	0	0	0	0	0	0	0
187	Sawall, Y., Ito, M., & Pansch, C. (2021). Chronically elevated sea surface temperatures revealed high susceptibility of the eelgrass Zostera marina to winter and spring warming. Limnology and Oceanography, 66(12), 4112-4124.	Yvonne Sawall	Limnology and Oceanography	https://aslopubs.onlinelibrary.wiley.com/doi/full/10.1002/lno.11947	2021	0	0	1	0	0	1	0	0	0	0	1	0	0	0	0	0	1	0	0	0	1	0	0	0	0	0	0	0	0	0	0	0	0	1	0	0	0	0	0	0	0	0	0	0
188	Ito, M. A., Lin, H. J., Connor, M. I., & Nakaoka, M. (2021). Large-scale comparison of biomass and reproductive phenology among native and non-native populations of the seagrass Zostera japonica. Marine ecology progress series, 675, 1-21.	Minako Abe Ito	MEPS	https://www.int-res.com/abstracts/meps/v675/p1-21	2021	0	0	1	0	1	0	0	0	0	0	1	0	0	0	0	0	1	0	0	0	1	0	0	0	0	0	0	0	0	0	0	1	0	0	0	0	0	0	0	0	0	0	0	0
189	Mutlu, E., Olguner, C., Özvarol, Y., & Gökoğlu, M. (2022). Spatiotemporal biometrics of Cymodocea nodosa in a western Turkish Mediterranean coast. Biologia, 1-22.	Erhan Mutlu	Biologia	https://link.springer.com/article/10.1007/s11756-021-00953-0	2022	1	0	0	0	0	0	0	0	0	0	1	0	0	0	0	0	1	0	0	0	0	0	0	0	0	0	1	0	1	1	0	0	0	0	0	0	0	0	0	0	0	0	0	0
190	Soonthornkalump, S., Ow, Y. X., Saewong, C., & Buapet, P. (2022). Comparative study on anatomical traits and gas exchange responses due to belowground hypoxic stress and thermal stress in three tropical seagrasses. PeerJ, 10, e12899.	Sutthinut Soonthornkalump	PeerJ	https://peerj.com/articles/12899/	2022	1	0	0	0	0	0	0	0	0	0	1	1	0	0	0	0	1	0	0	0	1	0	0	0	0	0	0	0	0	0	0	0	0	0	0	0	0	0	0	1	0	0	0	0
191	Vettori, D., & Marjoribanks, T. I. (2021). Temporal variability and within‐plant heterogeneity in blade biomechanics regulate flow‐seagrass interactions of Zostera marina. Water Resources Research, 57(3), e2020WR027747.	D. Vettori	Water Resources Research	https://agupubs.onlinelibrary.wiley.com/doi/full/10.1029/2020WR027747?casa_token=mHTT4ZNpD2oAAAAA%3AcnOmLZEze07lKFUWvYdVmAB3U4ff-31kR1mcgz7B-PYe4jYBHNt9UlSZLuc6YD7KMW3gss2bNe32JAM	2021	1	0	0	1	0	0	0	0	0	0	1	1	0	0	0	0	1	0	0	0	0	0	0	0	0	0	0	0	0	0	0	0	0	1	0	0	0	0	0	0	0	0	0	0
192	Hepler, N. K., Bowman, A., Carey, R. E., & Cosgrove, D. J. (2020). Expansin gene loss is a common occurrence during adaptation to an aquatic environment. The Plant Journal, 101(3), 666-680.	Nathan K. Hepler	The Plant Journal	https://onlinelibrary.wiley.com/doi/full/10.1111/tpj.14572	2019	1	1	0	0	0	0	1	0	0	0	0	0	0	0	0	0	0	0	0	0	0	0	0	0	0	0	0	0	0	0	0	0	0	0	0	0	0	0	0	0	0	0	0	0
193	Pansini, A., La Manna, G., Pinna, F., Stipcich, P., & Ceccherelli, G. (2021). Trait gradients inform predictions of seagrass meadows changes to future warming. Scientific Reports, 11(1), 1-12.	Arianna Pansini	Scientific Reports	https://www.nature.com/articles/s41598-021-97611-x	2021	1	0	0	0	1	1	0	0	0	0	1	0	1	0	0	0	1	0	0	0	1	0	0	0	0	0	0	0	0	0	0	0	0	0	0	0	0	0	0	0	0	0	0	0
[truncated: 78 more columns]
